# Supplementary material for: Dichlorido(4,5-diaza­fluoren-9-one-κ2 N,N′)palladium(II)
Source: Acta Crystallogr Sect E Struct Rep Online. 2009 Sep 5;65(Pt 10):m1166. doi: 10.1107/S1600536809035272 (PMC2970311; doi:10.1107/S1600536809035272)
Supplement: Supplementary file 1 [file e-65-m1166-sup1.cif]

##############################################################################
###                                                                        ###
###        Electronic paper (Acta Crystallographica Section E)             ###
###                                                                        ###
##############################################################################
#                                                                            #
# This CIF contains the data in a paper accepted for publication in Acta     #
# Crystallographica Section E. It conforms to the requirements of Notes      #
# for Authors for Section E, and has been peer reviewed under the auspices   #
# of the IUCr Commission on Journals.                                        #
#                                                                            #
# Full details of the Crystallographic Information File format               #
# are given in the paper "The Crystallographic Information File (CIF):       #
# a New Standard Archive File for Crystallography" by S. R. Hall, F. H.      #
# Allen and I. D. Brown [Acta Cryst. (1991), A47, 655-685].                  #
#                                                                            #
# The current version of the core CIF dictionary is obtainable from          #
# ftp://ftp.iucr.org/pub/cif_core.dic. The current version number is 2.4.    #
#                                                                            #
# Software is freely available for graphical display of the structure(s) in  #
# this CIF.  For information consult the CIF home page http://www.iucr.org/  #
# cif/home.html                                                              #
#                                                                            #
# This file may be used for bona fide research purposes within the           #
# scientific community so long as proper attribution is given to the journal # 
# article from which it was obtained.                                        #
#                                                                            #
##############################################################################
                                             
data_I
_audit_creation_method     SHELXL-97
_chemical_name_systematic
;
Dichlorido(4,5-diazafluoren-9-one-\k^2^<i>N</i>,<i>N</i>')palladium(II)
;
_chemical_name_common     ?
_chemical_formula_moiety     'C11 H6 Cl2 N2 O Pd'
_chemical_formula_sum     'C11 H6 Cl2 N2 O Pd'
_chemical_formula_iupac     '[Pd Cl2 (C11 H6 N2 O)]'
_chemical_formula_weight     359.48
_chemical_melting_point     ?
_symmetry_cell_setting     monoclinic
_symmetry_space_group_name_H-M     'P 21/c'
_symmetry_space_group_name_hall     '-P 2ybc'
loop_
    _symmetry_equiv_pos_as_xyz
    'x, y, z'
    '-x, y+1/2, -z+1/2'
    '-x, -y, -z'
    'x, -y-1/2, z-1/2'
_cell_length_a     5.131(5)
_cell_length_b     17.105(5)
_cell_length_c     12.763(5)
_cell_angle_alpha     90
_cell_angle_beta     99.183(5)
_cell_angle_gamma     90
_cell_volume     1105.8(12)
_cell_formula_units_Z     4
_cell_measurement_reflns_used     13853
_cell_measurement_theta_min     1.8
_cell_measurement_theta_max     28.2
_cell_measurement_temperature     293(2)
_exptl_crystal_description     block
_exptl_crystal_colour     yellow
_exptl_crystal_size_max     0.35
_exptl_crystal_size_mid     0.33
_exptl_crystal_size_min     0.25
_exptl_crystal_density_diffrn     2.159
_exptl_crystal_density_meas     ?
_exptl_crystal_density_method     'not measured'
_exptl_crystal_F_000     696
_exptl_absorpt_coefficient_mu     2.141
_exptl_absorpt_correction_type     multi-scan
_exptl_absorpt_process_details     '(SADABS; Bruker, 2005)'
_exptl_absorpt_correction_T_min     0.477
_exptl_absorpt_correction_T_max     0.586
_exptl_special_details
;
;
_diffrn_ambient_temperature     293(2)
_diffrn_radiation_type     MoK\a
_diffrn_radiation_wavelength     0.71069
_diffrn_radiation_source     ?
_diffrn_radiation_monochromator     graphite
_diffrn_measurement_device_type     'Bruker SMART APEXII CCD area-detector'
_diffrn_measurement_method     \w
_diffrn_detector_area_resol_mean     10
_diffrn_reflns_number     6785
_diffrn_reflns_av_R_equivalents     0.028
_diffrn_reflns_av_sigmaI/netI     0.034
_diffrn_reflns_theta_min     2.0
_diffrn_reflns_theta_max     28.4
_diffrn_reflns_theta_full     28.4
_diffrn_measured_fraction_theta_max     0.977
_diffrn_measured_fraction_theta_full     0.977
_diffrn_reflns_limit_h_min     -6
_diffrn_reflns_limit_h_max     6
_diffrn_reflns_limit_k_min     -22
_diffrn_reflns_limit_k_max     13
_diffrn_reflns_limit_l_min     -16
_diffrn_reflns_limit_l_max     16
_diffrn_standards_number     156
_diffrn_standards_interval_count     ?
_diffrn_standards_interval_time     10
_diffrn_standards_decay_%     0
_refine_special_details
;
Refinement of <i>F^2^</i> against ALL reflections. The weighted <i>R</i>-factor
<i>wR</i> and goodness of fit <i>S</i> are based on <i>F^2^</i>, conventional
<i>R</i>-factors <i>R</i> are based on <i>F</i>, with <i>F</i> set to zero for
negative <i>F^2^</i>. The threshold expression of <i>F^2^</i> >
\s(<i>F^2^</i>) is used only for calculating <i>R</i>factors(gt) <i>etc</i>.
and is not relevant to the choice of reflections for refinement.
<i>R</i>-factors based on <i>F^2^</i> are statistically about twice as large
as those based on <i>F</i>, and <i>R</i>-factors based on ALL data will be
even larger.
;
_reflns_number_total     2703
_reflns_number_gt     2198
_reflns_threshold_expression     I>2\s(I)
_refine_ls_structure_factor_coef     Fsqd
_refine_ls_matrix_type     full
_refine_ls_R_factor_all     0.040
_refine_ls_R_factor_gt     0.029
_refine_ls_wR_factor_gt     0.054
_refine_ls_wR_factor_ref     0.058
_refine_ls_goodness_of_fit_ref     1.04
_refine_ls_restrained_S_all     1.04
_refine_ls_number_reflns     2703
_refine_ls_number_parameters     178
_refine_ls_number_restraints     0
_refine_ls_hydrogen_treatment     refall
_refine_ls_weighting_scheme     calc
_refine_ls_weighting_details
         'calc w=1/[\s^2^(Fo^2^)+(0.0199P)^2^+0.6053P] where P=(Fo^2^+2Fc^2^)/3'
_atom_sites_solution_hydrogens     geom
_atom_sites_solution_primary     direct
_atom_sites_solution_secondary     difmap
_refine_ls_shift/su_max     ?
_refine_ls_shift/su_max_lt     0.001
_refine_ls_shift/su_mean     0.000
_refine_diff_density_max     0.37
_refine_diff_density_min     -0.54
_refine_ls_extinction_method     none
_refine_ls_extinction_coef     ?
loop_
    _atom_type_symbol
    _atom_type_description
    _atom_type_scat_dispersion_real
    _atom_type_scat_dispersion_imag
    _atom_type_scat_source
    C C 0.0033 0.0016 'International Tables Vol C Tables 4.2.6.8 and 6.1.1.4'
    H H 0.0000 0.0000 'International Tables Vol C Tables 4.2.6.8 and 6.1.1.4'
    N N 0.0061 0.0033 'International Tables Vol C Tables 4.2.6.8 and 6.1.1.4'
    O O 0.0106 0.0060 'International Tables Vol C Tables 4.2.6.8 and 6.1.1.4'
    Cl Cl 0.1484 0.1585 'International Tables Vol C Tables 4.2.6.8 and 6.1.1.4'
    Pd Pd -0.9988 1.0072 'International Tables Vol C Tables 4.2.6.8 and 6.1.1.4'
_computing_data_collection     'APEX2 (Bruker, 2005)'
_computing_cell_refinement     'SAINT (Bruker, 2005)'
_computing_data_reduction     'SAINT (Bruker, 2005)'
_computing_structure_solution     'SHELXS97 (Sheldrick, 2008)'
_computing_structure_refinement     'SHELXL97 (Sheldrick, 2008)'
_computing_molecular_graphics     'ORTEP-3 for Windows (Farrugia, 1997)'
_computing_publication_material     'SHELXTL (Sheldrick, 2008)'
loop_
    _atom_site_type_symbol
    _atom_site_label
    _atom_site_fract_x
    _atom_site_fract_y
    _atom_site_fract_z
    _atom_site_U_iso_or_equiv
    _atom_site_adp_type
    _atom_site_calc_flag
    _atom_site_refinement_flags
    _atom_site_occupancy
    _atom_site_disorder_assembly
    _atom_site_disorder_group
    Pd Pd1 0.08571(4) 0.152850(13) 0.283179(18) 0.03075(8) Uani d . 1 . .
    N N2 0.2819(5) 0.16090(14) 0.15176(19) 0.0336(6) Uani d . 1 . .
    N N1 0.2865(4) 0.04745(13) 0.30833(19) 0.0303(5) Uani d . 1 . .
    C C6 0.6231(5) 0.08217(18) 0.0892(2) 0.0343(7) Uani d . 1 . .
    C C4 0.6221(6) -0.01682(17) 0.2253(2) 0.0322(6) Uani d . 1 . .
    C C5 0.7568(6) 0.00609(19) 0.1320(2) 0.0378(7) Uani d . 1 . .
    O O1 0.9357(5) -0.02803(14) 0.10159(19) 0.0532(6) Uani d . 1 . .
    C C11 0.4449(5) 0.04170(17) 0.2364(2) 0.0319(6) Uani d . 1 . .
    C C10 0.4439(5) 0.10020(17) 0.1557(2) 0.0317(6) Uani d . 1 . .
    C C3 0.6398(6) -0.0784(2) 0.2962(3) 0.0402(8) Uani d . 1 . .
    C C8 0.4677(7) 0.1976(2) -0.0016(3) 0.0434(8) Uani d . 1 . .
    C C1 0.3028(6) -0.01242(19) 0.3780(3) 0.0367(7) Uani d . 1 . .
    C C9 0.2942(6) 0.2103(2) 0.0695(3) 0.0397(7) Uani d . 1 . .
    C C7 0.6379(7) 0.1337(2) 0.0064(3) 0.0414(8) Uani d . 1 . .
    C C2 0.4742(6) -0.0747(2) 0.3724(3) 0.0413(8) Uani d . 1 . .
    Cl Cl1 -0.10542(16) 0.13410(5) 0.42956(7) 0.0445(2) Uani d . 1 . .
    Cl Cl2 -0.11747(16) 0.26981(5) 0.24949(7) 0.0479(2) Uani d . 1 . .
    H H1 0.187(6) -0.0098(17) 0.429(2) 0.038(9) Uiso d . 1 . .
    H H3 0.762(7) -0.123(2) 0.295(3) 0.052(10) Uiso d . 1 . .
    H H4 0.753(6) 0.1289(19) -0.038(3) 0.048(10) Uiso d . 1 . .
    H H2 0.477(6) -0.115(2) 0.420(3) 0.046(9) Uiso d . 1 . .
    H H5 0.465(6) 0.2338(19) -0.055(3) 0.043(9) Uiso d . 1 . .
    H H6 0.181(6) 0.2543(19) 0.064(2) 0.046(9) Uiso d . 1 . .
loop_
    _atom_site_aniso_label
    _atom_site_aniso_U_11
    _atom_site_aniso_U_22
    _atom_site_aniso_U_33
    _atom_site_aniso_U_12
    _atom_site_aniso_U_13
    _atom_site_aniso_U_23
    Pd1 0.02879(12) 0.02863(13) 0.03619(14) -0.00123(9) 0.00940(9) -0.00117(10)
    N2 0.0321(13) 0.0332(14) 0.0364(14) -0.0019(11) 0.0084(10) 0.0016(11)
    N1 0.0293(12) 0.0303(13) 0.0328(14) -0.0010(10) 0.0097(10) 0.0015(10)
    C6 0.0300(15) 0.0392(18) 0.0341(17) -0.0042(13) 0.0070(12) -0.0008(13)
    C4 0.0306(15) 0.0341(16) 0.0330(17) -0.0017(12) 0.0086(12) -0.0034(13)
    C5 0.0351(16) 0.0419(18) 0.0373(18) -0.0013(14) 0.0093(14) -0.0042(14)
    O1 0.0540(14) 0.0596(16) 0.0516(15) 0.0154(12) 0.0258(12) 0.0029(12)
    C11 0.0281(15) 0.0337(16) 0.0340(17) -0.0032(12) 0.0056(12) -0.0019(12)
    C10 0.0279(14) 0.0343(17) 0.0329(16) -0.0027(12) 0.0049(12) 0.0010(13)
    C3 0.0390(18) 0.0366(18) 0.046(2) 0.0071(14) 0.0092(15) 0.0012(15)
    C8 0.051(2) 0.045(2) 0.0340(19) -0.0075(16) 0.0075(15) 0.0118(15)
    C1 0.0366(17) 0.0387(18) 0.0366(18) -0.0027(14) 0.0112(14) 0.0016(14)
    C9 0.0401(18) 0.0362(18) 0.043(2) 0.0004(15) 0.0070(14) 0.0079(14)
    C7 0.0427(19) 0.049(2) 0.0345(19) -0.0075(15) 0.0114(15) -0.0019(15)
    C2 0.0461(19) 0.0348(18) 0.044(2) 0.0026(15) 0.0122(15) 0.0084(15)
    Cl1 0.0490(5) 0.0435(5) 0.0461(5) -0.0033(4) 0.0235(4) -0.0035(4)
    Cl2 0.0470(5) 0.0334(4) 0.0651(6) 0.0065(4) 0.0147(4) 0.0033(4)
_geom_special_details
;
All e.s.d.'s (except the e.s.d. in the dihedral angle between two l.s. planes)
are estimated using the full covariance matrix. The cell e.s.d.'s are taken
into account individually in the estimation of e.s.d.'s in distances, angles
and torsion angles; correlations between e.s.d.'s in cell parameters are only
used when they are defined by crystal symmetry. An approximate (isotropic)
treatment of cell e.s.d.'s is used for estimating e.s.d.'s involving l.s.
planes.
;
loop_
    _geom_bond_atom_site_label_1
    _geom_bond_atom_site_label_2
    _geom_bond_site_symmetry_2
    _geom_bond_distance
    _geom_bond_publ_flag
    Pd1 N1 . 2.076(2) ?
    Pd1 N2 . 2.094(3) ?
    Pd1 Cl2 . 2.2652(11) ?
    Pd1 Cl1 . 2.2672(12) ?
    N2 C10 . 1.326(4) ?
    N2 C9 . 1.356(4) ?
    N1 C11 . 1.323(4) ?
    N1 C1 . 1.350(4) ?
    C6 C10 . 1.382(4) ?
    C6 C7 . 1.387(4) ?
    C6 C5 . 1.531(4) ?
    C4 C11 . 1.375(4) ?
    C4 C3 . 1.382(4) ?
    C4 C5 . 1.521(4) ?
    C5 O1 . 1.203(4) ?
    C11 C10 . 1.436(4) ?
    C3 C2 . 1.391(5) ?
    C8 C9 . 1.387(5) ?
    C8 C7 . 1.392(5) ?
    C1 C2 . 1.390(5) ?
    H3 C3 . 0.99(4) ?
    H1 C1 . 0.95(3) ?
    H2 C2 . 0.92(4) ?
    H5 C8 . 0.92(4) ?
    H6 C9 . 0.95(3) ?
    H4 C7 . 0.89(3) ?
loop_
    _geom_angle_atom_site_label_1
    _geom_angle_atom_site_label_2
    _geom_angle_atom_site_label_3
    _geom_angle_site_symmetry_1
    _geom_angle_site_symmetry_3
    _geom_angle
    _geom_angle_publ_flag
    N1 Pd1 N2 . . 83.74(10) ?
    N1 Pd1 Cl2 . . 176.78(7) ?
    N2 Pd1 Cl2 . . 93.17(8) ?
    N1 Pd1 Cl1 . . 91.09(7) ?
    N2 Pd1 Cl1 . . 174.80(7) ?
    Cl2 Pd1 Cl1 . . 92.00(4) ?
    C10 N2 C9 . . 114.2(3) ?
    C10 N2 Pd1 . . 107.26(19) ?
    C9 N2 Pd1 . . 138.5(2) ?
    C11 N1 C1 . . 114.8(3) ?
    C11 N1 Pd1 . . 107.58(19) ?
    C1 N1 Pd1 . . 137.5(2) ?
    C10 C6 C7 . . 116.7(3) ?
    C10 C6 C5 . . 106.0(3) ?
    C7 C6 C5 . . 137.4(3) ?
    C11 C4 C3 . . 117.6(3) ?
    C11 C4 C5 . . 106.5(3) ?
    C3 C4 C5 . . 135.9(3) ?
    O1 C5 C4 . . 126.4(3) ?
    O1 C5 C6 . . 128.2(3) ?
    C4 C5 C6 . . 105.3(2) ?
    N1 C11 C4 . . 128.0(3) ?
    N1 C11 C10 . . 120.9(3) ?
    C4 C11 C10 . . 111.1(3) ?
    N2 C10 C6 . . 128.8(3) ?
    N2 C10 C11 . . 120.2(3) ?
    C6 C10 C11 . . 111.0(3) ?
    C4 C3 C2 . . 116.1(3) ?
    C9 C8 C7 . . 122.3(3) ?
    N1 C1 C2 . . 121.3(3) ?
    N2 C9 C8 . . 121.6(3) ?
    C6 C7 C8 . . 116.4(3) ?
    C1 C2 C3 . . 122.2(3) ?
    C7 C8 H5 . . 121.(2) ?
    C9 C8 H5 . . 116.(2) ?
    N1 C1 H1 . . 115.8(18) ?
    C2 C1 H1 . . 122.8(18) ?
    C1 C2 H2 . . 119.(2) ?
    C3 C2 H2 . . 119.(2) ?
    N2 C9 H6 . . 116.7(17) ?
    C8 C9 H6 . . 121.8(17) ?
    C4 C3 H3 . . 124.(2) ?
    C2 C3 H3 . . 120.(2) ?
    C6 C7 H4 . . 124.(2) ?
    C8 C7 H4 . . 120.(2) ?
data_global
_journal_date_recd_electronic     2009-08-27
_journal_date_accepted     2009-09-01
_journal_name_full     'Acta Crystallographica, Section E'
_journal_year     2009
_journal_volume     65
_journal_issue     10
_journal_page_first     m1166
_journal_page_last     m1166
_journal_paper_category     QM
_journal_coeditor_code     TK2532
_publ_contact_author_name     ' Zhi-Guang Xu'
_publ_contact_author_address
;
School of Chemistry and Environment
South China Normal University
Guangzhou 510006
People's Republic of China
;
_publ_contact_author_email     'chzgxu@scnu.edu.cn'
_publ_contact_author_fax     ?
_publ_contact_author_phone     '86-20-33351173'
_publ_section_title
;
Dichlorido(4,5-diazafluoren-9-one-\k^2^<i>N</i>,<i>N</i>')palladium(II)
;
loop_
    _publ_author_name
    _publ_author_footnote
    _publ_author_address
    'Zhi-Guang Xu' .
;
School of Chemistry and Environment
South China Normal University
Guangzhou 510006
People's Republic of China
;
    'Hai-Yang Liu' .
;
Department of Chemistry
South China University of Technology
Guangzhou 510641
People's Republic of China
;
    'Qing-Guang Zhan' .
;
School of Chemistry and Environment
South China Normal University
Guangzhou 510006
People's Republic of China
;
    'Jian Chen' .
;
School of Chemistry and Environment
South China Normal University
Guangzhou 510006
People's Republic of China
;
    'Min-Jian Xu' .
;
School of Chemistry and Environment
South China Normal University
Guangzhou 510006
People's Republic of China
;
