# Supplementary material for: Dichlorido(4,5-diaza­fluoren-9-one-κ2 N,N′)palladium(II)
Source: Acta Crystallogr Sect E Struct Rep Online. 2009 Sep 5;65(Pt 10):m1166. doi: 10.1107/S1600536809035272 (PMC2970311; doi:10.1107/S1600536809035272)
Supplement: Supplementary file 2 [file e-65-m1166-Isup2.hkl]

# 
# h,k,l, Fc-squared, Fo-squared, sigma(Fo-squared) and status flag 
# 
data_I
_shelx_title ' xu in P2(1)/c' 
_shelx_refln_list_code          4 
_shelx_F_calc_maximum      201.69 
_exptl_crystal_F_000       696.00 
_reflns_d_resolution_high  0.7476 
 
loop_ 
 _symmetry_equiv_pos_as_xyz 
 'x, y, z' 
 '-x, y+1/2, -z+1/2' 
 '-x, -y, -z' 
 'x, -y-1/2, z-1/2' 
 
_cell_length_a     5.1310 
_cell_length_b    17.1050 
_cell_length_c    12.7630 
_cell_angle_alpha  90.000 
_cell_angle_beta   99.183 
_cell_angle_gamma  90.000 
 
_shelx_F_squared_multiplier     1.000 
 
loop_ 
 _refln_index_h 
 _refln_index_k 
 _refln_index_l 
 _refln_F_squared_calc 
 _refln_F_squared_meas 
 _refln_F_squared_sigma 
 _refln_observed_status 
   1   0   0    10510.59    10884.48     76.11 o 
   2   0   0     4014.77     4067.97     49.71 o 
   3   0   0       26.48       16.02      5.71 o 
   4   0   0     4669.75     4551.50     74.78 o 
   5   0   0     6054.44     6060.93     98.37 o 
   6   0   0     2227.49     2299.00     95.39 o 
   1   1   0     2437.78     2424.29     42.10 o 
   2   1   0      163.88      144.30     11.66 o 
   3   1   0     1147.80     1160.37     17.43 o 
   4   1   0     1902.03     1937.51     34.08 o 
   5   1   0     1288.95     1338.38     45.64 o 
   6   1   0        0.45        7.86     11.93 o 
   0   2   0       26.79       53.09      4.98 o 
   1   2   0    12908.50    13292.81    106.91 o 
   2   2   0      619.53      619.95     18.95 o 
   3   2   0     1138.45     1136.88     19.83 o 
   4   2   0      876.15      860.65     20.37 o 
   5   2   0      854.80      785.25     30.46 o 
   6   2   0      121.05      126.09     31.94 o 
   1   3   0     1657.02     1723.92     16.95 o 
   2   3   0     2234.65     2182.65     24.82 o 
   3   3   0     1394.64     1413.40     26.19 o 
   4   3   0      187.16      184.16     11.28 o 
   5   3   0       35.40       45.32     11.31 o 
   6   3   0       61.85       59.31     26.54 o 
   0   4   0     8268.40     8356.37     66.71 o 
   1   4   0     5807.84     5850.09    101.49 o 
   2   4   0     3822.97     3753.81     33.52 o 
   3   4   0       13.09       15.13      5.54 o 
   4   4   0     1358.74     1334.83     29.30 o 
   5   4   0     1056.21     1058.70     35.17 o 
   6   4   0      745.69      825.05     65.32 o 
   1   5   0     2242.26     2182.15     32.27 o 
   2   5   0    12517.31    12378.05     63.51 o 
   3   5   0     4877.20     4558.22     45.02 o 
   4   5   0     2329.25     2250.76     44.07 o 
   5   5   0      312.77      340.45     83.78 o 
   6   5   0       29.82       36.17     18.41 o 
   0   6   0    13959.13    14101.29    118.41 o 
   1   6   0    13359.35    13331.71    353.26 o 
   2   6   0      326.94      266.44      8.65 o 
   3   6   0      236.22      307.11     17.09 o 
   4   6   0      192.59      195.44     16.16 o 
   5   6   0     1449.99     1390.00     52.14 o 
   6   6   0     1011.13     1026.30     53.67 o 
   1   7   0     6996.16     7272.87    209.17 o 
   2   7   0     3495.26     3297.51     40.23 o 
   3   7   0     3681.46     3851.69     54.43 o 
   4   7   0     1213.77     1231.04     45.37 o 
   5   7   0       67.03       66.07     17.53 o 
   6   7   0       54.22       25.10     19.01 o 
   0   8   0     4862.69     4793.50     60.28 o 
   1   8   0     5325.00     5646.55    102.97 o 
   2   8   0        3.34        8.18      5.10 o 
   3   8   0      127.24      116.52     12.99 o 
   4   8   0      851.57      844.53     38.82 o 
   5   8   0      178.72      177.11     27.18 o 
   6   8   0      113.50      109.12     24.91 o 
   1   9   0       90.10      115.81      8.92 o 
   2   9   0      889.96      908.06     25.61 o 
   3   9   0     1496.69     1501.29     99.33 o 
   4   9   0      710.86      663.22     38.37 o 
   5   9   0      391.22      363.97     55.58 o 
   6   9   0       34.17       25.30     25.30 o 
   0  10   0    13168.17    13029.53    195.14 o 
   1  10   0    12526.13    12323.28    300.16 o 
   2  10   0     1229.07     1258.09     31.24 o 
   3  10   0       96.08      109.04     18.62 o 
   4  10   0     1572.64     1644.48    186.64 o 
   5  10   0     2027.13     1906.46     66.35 o 
   6  10   0      827.25      778.08     70.09 o 
   1  11   0     1759.55     1816.67     54.96 o 
   2  11   0     4016.79     4005.30     58.29 o 
   3  11   0     1504.99     1523.23     51.46 o 
   4  11   0     2318.62     2287.48     68.48 o 
   5  11   0      185.53      207.16     30.30 o 
   0  12   0      942.73      985.52     42.93 o 
   1  12   0      312.29      370.20     20.49 o 
   2  12   0       57.16       76.75     15.06 o 
   3  12   0       16.68       14.27     13.33 o 
   4  12   0       66.65       52.61     18.07 o 
   5  12   0       31.78       72.37     27.17 o 
   1  13   0       23.44        8.51     13.15 o 
   2  13   0      124.57      145.98     24.89 o 
   3  13   0      497.03      441.20     51.84 o 
   4  13   0        0.01       -5.20     14.50 o 
   5  13   0        1.79       -9.38     28.41 o 
   0  14   0     5010.54     5395.09    257.98 o 
   1  14   0     1775.09     1754.91     45.15 o 
   2  14   0      133.71      124.18     21.02 o 
   3  14   0        0.73      -12.50     12.57 o 
   4  14   0      546.18      644.56     44.86 o 
   5  14   0      549.28      486.51     63.46 o 
   1  15   0      528.55      647.41     29.09 o 
   2  15   0     1805.34     1858.19    110.74 o 
   3  15   0     1774.16     1882.15     91.66 o 
   4  15   0      981.27      905.38     53.52 o 
   5  15   0       66.86       37.33     36.91 o 
   0  16   0     3541.72     3691.75    114.47 o 
   1  16   0     1855.85     1917.15     46.49 o 
   2  16   0      613.07      724.15     42.16 o 
   3  16   0        1.76       22.18     24.68 o 
   4  16   0      335.64      350.36     40.19 o 
   1  17   0     1040.90     1185.63     38.85 o 
   2  17   0      346.54      273.95     30.69 o 
   3  17   0      441.04      409.61     39.67 o 
   4  17   0      313.60      236.00     52.67 o 
   0  18   0       31.96       13.27     25.71 o 
   1  18   0       23.03       -4.64     19.29 o 
   2  18   0       87.91       71.95     20.55 o 
   3  18   0        0.73       28.90     20.31 o 
   4  18   0       59.70       40.23     35.67 o 
   1  19   0      399.20      382.61     36.28 o 
   2  19   0      526.12      514.18     41.48 o 
   3  19   0      463.10      418.85     42.96 o 
   0  20   0      609.37      571.54     60.97 o 
   1  20   0      354.13      269.18     48.53 o 
   2  20   0       88.47      100.52     54.33 o 
   3  20   0        1.19        5.39     31.94 o 
   1  21   0      749.09      679.37     70.09 o 
   2  21   0     1130.02      892.56     79.22 o 
   0  22   0       43.52       15.76     29.86 o 
   1  22   0       50.95       55.16     36.08 o 
  -6   1   1      249.77      256.73     40.23 o 
  -5   1   1     1917.51     1887.58     44.27 o 
  -4   1   1     1531.70     1514.12     30.04 o 
  -3   1   1     3009.95     3027.25     32.12 o 
  -2   1   1     1818.57     1888.09     40.60 o 
  -1   1   1       24.18       19.71      5.60 o 
   0   1   1        3.36        7.46      1.99 o 
   1   1   1     7314.42     7385.60     42.03 o 
   2   1   1     2849.33     2789.80     38.75 o 
   3   1   1      612.48      619.04     12.80 o 
   4   1   1      319.18      318.37     15.98 o 
   5   1   1       45.19       42.23     15.37 o 
   6   1   1      399.23      347.03     32.16 o 
  -6   2   1      723.93      811.68     62.21 o 
  -5   2   1     2970.73     2945.91     58.48 o 
  -4   2   1      708.72      695.23     18.37 o 
  -3   2   1       26.23       30.68      7.66 o 
  -2   2   1      421.33      367.14     10.66 o 
  -1   2   1    11365.62    11273.10     81.98 o 
   0   2   1    38714.93    37178.11   1166.50 o 
   1   2   1    16225.38    16369.47    349.01 o 
   2   2   1     4508.67     4554.96     34.31 o 
   3   2   1        0.31        6.55      3.81 o 
   4   2   1     1432.54     1431.77     29.60 o 
   5   2   1     1638.13     1680.35     43.50 o 
   6   2   1     2367.53     2320.68     94.15 o 
  -6   3   1      267.66      281.05     31.18 o 
  -5   3   1     1038.96     1065.04     34.26 o 
  -4   3   1     6962.60     6984.44     59.38 o 
  -3   3   1    12567.48    12422.19     81.83 o 
  -2   3   1     5045.04     4883.17     39.58 o 
  -1   3   1       86.81      112.35      8.68 o 
   0   3   1      655.88      761.60     40.89 o 
   1   3   1    40677.97    40193.53    581.53 o 
   2   3   1    19117.44    18736.28     96.49 o 
   3   3   1     5416.29     5240.98     46.26 o 
   4   3   1     1302.21     1317.34     44.84 o 
   5   3   1      104.23      114.34     19.13 o 
   6   3   1      131.76      122.77     32.77 o 
  -6   4   1      268.68      306.79     32.49 o 
  -5   4   1      496.89      562.09     34.90 o 
  -4   4   1      328.47      370.34     19.81 o 
  -3   4   1     1051.28     1072.18     21.62 o 
  -2   4   1     3655.30     3586.05     29.58 o 
  -1   4   1     2611.33     2514.71     35.32 o 
   0   4   1     8899.95     8878.42    108.95 o 
   1   4   1     9103.11     9222.98    181.35 o 
   2   4   1       10.80        4.26      5.36 o 
   3   4   1       57.39       59.34      7.58 o 
   4   4   1      466.43      472.65     19.29 o 
   5   4   1      946.29      946.41     33.66 o 
   6   4   1      354.09      324.34     47.70 o 
  -6   5   1       76.79       47.90     18.48 o 
  -5   5   1      298.38      306.44     28.59 o 
  -4   5   1      718.11      707.59     28.54 o 
  -3   5   1       11.11        7.36      4.79 o 
  -2   5   1     1475.09     1484.58     18.75 o 
  -1   5   1     2902.36     2992.23     37.23 o 
   0   5   1     2433.78     2514.35     34.09 o 
   1   5   1      539.61      545.94     14.52 o 
   2   5   1      252.07      266.78      8.65 o 
   3   5   1      597.59      588.29     21.23 o 
   4   5   1      141.73      162.83     15.03 o 
   5   5   1        1.97        9.97      9.55 o 
   6   5   1        9.69       24.47     17.30 o 
  -6   6   1      232.75      179.70     27.49 o 
  -5   6   1      693.19      742.35     33.40 o 
  -4   6   1     1549.65     1621.83     49.73 o 
  -3   6   1      194.46      190.56     10.96 o 
  -2   6   1      490.13      495.38     14.28 o 
  -1   6   1    11631.67    11808.43     77.41 o 
   0   6   1    13409.24    13560.46    178.10 o 
   1   6   1     7694.67     7619.25     98.87 o 
   2   6   1     4307.81     4349.23     39.65 o 
   3   6   1      185.72      190.36     14.59 o 
   4   6   1     1976.78     1915.93     46.40 o 
   5   6   1      921.32      935.03     44.64 o 
   6   6   1      414.58      470.82     40.61 o 
  -6   7   1      197.17      177.21     28.59 o 
  -5   7   1     1086.27     1076.74     47.04 o 
  -4   7   1     4521.77     4359.13     84.15 o 
  -3   7   1     3516.00     3409.50     49.70 o 
  -2   7   1      682.44      668.16     16.33 o 
  -1   7   1      180.98      188.26     10.41 o 
   0   7   1     2835.54     2886.80     50.71 o 
   1   7   1     3623.71     3472.85     41.60 o 
   2   7   1     3466.00     3493.95     37.11 o 
   3   7   1     1529.33     1608.23     35.72 o 
   4   7   1      669.48      657.27     42.26 o 
   5   7   1       11.29        6.64     13.45 o 
   6   7   1        9.69       29.23     19.88 o 
  -6   8   1     1333.23     1240.78     57.96 o 
  -5   8   1     1986.53     2029.51     65.24 o 
  -4   8   1     1463.87     1435.24     78.39 o 
  -3   8   1      171.42      186.66     14.29 o 
  -2   8   1     1388.80     1368.79     32.75 o 
  -1   8   1    12333.49    11999.11    264.06 o 
   0   8   1    25618.16    24811.63    501.37 o 
   1   8   1    12011.84    12392.72     74.05 o 
   2   8   1     1347.17     1326.88     54.92 o 
   3   8   1      487.65      493.15     28.64 o 
   4   8   1     1367.24     1419.43     38.43 o 
   5   8   1     3249.81     3132.16     81.66 o 
   6   8   1      782.08      868.13     62.84 o 
  -6   9   1       41.98       38.57     28.20 o 
  -5   9   1      626.70      544.54     39.89 o 
  -4   9   1      969.47      985.03     43.11 o 
  -3   9   1      954.96      978.67     39.15 o 
  -2   9   1      503.99      487.53     16.31 o 
  -1   9   1     1617.58     1692.23     26.82 o 
   0   9   1      532.15      584.51     32.03 o 
   1   9   1     1262.74     1332.09     33.58 o 
   2   9   1     1157.28     1119.95     33.16 o 
   3   9   1      926.99     1010.62     39.58 o 
   4   9   1      979.43     1014.26     33.59 o 
   5   9   1      354.42      359.27     34.64 o 
   6   9   1        3.28        2.49     23.64 o 
  -6  10   1       61.02       63.04     30.28 o 
  -5  10   1      121.18       92.21     21.41 o 
  -4  10   1       23.58       30.41     14.24 o 
  -3  10   1      464.03      476.84     31.07 o 
  -2  10   1      576.47      563.20     23.45 o 
  -1  10   1     3324.81     3423.87    105.12 o 
   0  10   1     1750.61     1826.88     32.93 o 
   1  10   1      340.19      375.71     13.40 o 
   2  10   1      225.00      268.54     23.15 o 
   3  10   1      367.20      440.63     35.67 o 
   4  10   1      707.70      674.48     40.29 o 
   5  10   1       57.17       65.17     32.93 o 
   6  10   1       34.48       32.77     29.03 o 
  -5  11   1      107.24       87.98     23.44 o 
  -4  11   1      673.88      705.71     66.57 o 
  -3  11   1     1859.50     1872.07     57.00 o 
  -2  11   1      519.74      479.90     22.92 o 
  -1  11   1      559.15      593.96     32.87 o 
   0  11   1      951.79     1014.46     23.06 o 
   1  11   1     4190.43     4276.06     62.29 o 
   2  11   1     1406.52     1487.46    124.22 o 
   3  11   1      455.24      439.40    104.10 o 
   4  11   1       93.29       84.56     20.52 o 
   5  11   1       22.16        3.84     12.57 o 
  -5  12   1      383.65      401.82     39.72 o 
  -4  12   1       97.93       84.40     20.08 o 
  -3  12   1      665.27      651.63     38.34 o 
  -2  12   1      265.18      268.90     31.05 o 
  -1  12   1     3273.04     3406.99     72.56 o 
   0  12   1     3709.30     3681.34     44.90 o 
   1  12   1     1808.15     1886.00     40.18 o 
   2  12   1      529.15      500.80     32.33 o 
   3  12   1       18.32       43.57     15.15 o 
   4  12   1      439.89      472.51     43.96 o 
   5  12   1      668.69      703.35     65.12 o 
  -5  13   1      376.65      360.51     38.55 o 
  -4  13   1     2138.43     2171.63     71.39 o 
  -3  13   1     4873.40     4801.39     97.21 o 
  -2  13   1     4880.21     5037.96     71.90 o 
  -1  13   1     1200.26     1281.06     34.55 o 
   0  13   1      387.23      426.66     17.69 o 
   1  13   1     2753.86     2782.48     50.54 o 
   2  13   1    10170.25    10109.08    137.47 o 
   3  13   1     2866.26     2967.16     76.40 o 
   4  13   1     1303.65     1274.72     67.19 o 
   5  13   1        2.76       25.71     30.69 o 
  -5  14   1      143.39      125.26     40.23 o 
  -4  14   1        7.79       27.66     16.86 o 
  -3  14   1      438.47      424.27     70.72 o 
  -2  14   1     1371.00     1425.05     40.01 o 
  -1  14   1     1244.24     1266.63     35.80 o 
   0  14   1      261.27      283.58     20.47 o 
   1  14   1      532.71      589.01     27.11 o 
   2  14   1        0.11        8.39     13.58 o 
   3  14   1      189.37      202.38     40.23 o 
   4  14   1       16.40       30.44     19.19 o 
   5  14   1      201.04      133.14     43.55 o 
  -5  15   1        2.78      -22.81     29.86 o 
  -4  15   1       18.68       15.42     19.49 o 
  -3  15   1      381.52      358.75     33.89 o 
  -2  15   1     1026.37      996.51     44.10 o 
  -1  15   1     1835.96     1841.84     44.79 o 
   0  15   1      131.05      142.74     16.43 o 
   1  15   1      389.90      387.75     23.99 o 
   2  15   1      404.90      409.27     33.48 o 
   3  15   1      871.26      921.62     49.79 o 
   4  15   1      151.80      200.32     30.48 o 
   5  15   1       60.41       69.26     34.84 o 
  -4  16   1      404.56      418.16     40.98 o 
  -3  16   1      213.33      254.24     42.72 o 
  -2  16   1        0.58       13.98     17.21 o 
  -1  16   1     1388.72     1378.06     47.36 o 
   0  16   1      374.68      389.39     31.05 o 
   1  16   1     2074.98     2114.86    102.45 o 
   2  16   1      182.65      193.86     32.56 o 
   3  16   1      182.94      173.19     26.83 o 
   4  16   1      207.23      210.93     35.05 o 
  -4  17   1      466.66      478.20     83.37 o 
  -3  17   1      627.88      669.96     53.71 o 
  -2  17   1      375.31      470.85     37.20 o 
  -1  17   1        2.00       10.21     15.51 o 
   0  17   1        2.71       15.01     14.36 o 
   1  17   1      437.81      479.33     27.95 o 
   2  17   1      533.72      564.05     70.30 o 
   3  17   1      275.68      281.11     36.50 o 
   4  17   1      193.84      127.75     43.13 o 
  -4  18   1      159.55      121.94     44.79 o 
  -3  18   1       61.08       54.08     22.52 o 
  -2  18   1     1102.02     1069.44     50.13 o 
  -1  18   1     1290.43     1370.10     54.17 o 
   0  18   1     5242.68     5290.77    104.69 o 
   1  18   1      793.04      791.68     43.88 o 
   2  18   1       25.27       22.95     17.00 o 
   3  18   1      175.74      169.33     32.35 o 
   4  18   1      615.76      497.29     68.43 o 
  -3  19   1      466.82      363.64     65.32 o 
  -2  19   1      141.22      119.98     23.72 o 
  -1  19   1      418.96      368.30     35.59 o 
   0  19   1       13.02       50.35     20.09 o 
   1  19   1      585.81      533.38     59.73 o 
   2  19   1      300.81      286.53     43.34 o 
   3  19   1      841.11      865.45    130.65 o 
  -3  20   1       22.67       26.76     22.52 o 
  -2  20   1      249.62      310.24     55.16 o 
  -1  20   1      249.78      238.60     31.93 o 
   0  20   1      203.83      196.32     29.32 o 
   1  20   1      304.76      251.76     48.53 o 
   2  20   1      131.30       77.42     23.72 o 
   3  20   1       79.54       30.69     31.94 o 
  -2  21   1       98.15       42.72     34.84 o 
  -1  21   1        5.19       39.82     29.86 o 
   0  21   1       18.43       23.77     26.96 o 
   1  21   1      268.84      276.23     49.77 o 
   2  21   1        8.28       22.40     30.69 o 
  -1  22   1      342.67      325.17     53.92 o 
   0  22   1      362.22      307.97     37.29 o 
   1  22   1      170.63      248.85     48.94 o 
  -5   0   2     1121.22     1137.43    146.62 o 
  -4   0   2      398.17      451.60     25.09 o 
  -3   0   2      431.15      433.54     20.30 o 
  -2   0   2     4409.73     4313.47     77.56 o 
  -1   0   2    24655.61    23811.20    214.84 o 
   0   0   2    36120.66    36647.11    300.70 o 
   1   0   2     6705.82     6705.42     60.20 o 
   2   0   2      354.86      372.61     12.15 o 
   3   0   2     1123.11     1116.97     24.09 o 
   4   0   2     4205.82     4305.05     74.32 o 
   5   0   2     2525.88     2364.53     90.42 o 
   6   0   2     1552.41     1665.66     87.10 o 
  -5   1   2     1649.27     1690.19     40.77 o 
  -4   1   2     6023.61     5993.93     53.61 o 
  -3   1   2     7041.81     6878.79     65.05 o 
  -2   1   2      102.40      101.58     10.56 o 
  -1   1   2     2206.15     2298.14     25.62 o 
   0   1   2      562.87      603.45     13.65 o 
   1   1   2    24933.74    25432.33    113.32 o 
   2   1   2     6207.97     5987.78     40.70 o 
   3   1   2     2471.31     2516.36     32.22 o 
   4   1   2      433.60      455.97     18.81 o 
   5   1   2        0.00      -10.21     10.21 o 
   6   1   2       64.97       66.30     19.25 o 
  -6   2   2      110.75      103.92     21.19 o 
  -5   2   2      744.95      755.78     37.45 o 
  -4   2   2     1610.10     1622.85     41.07 o 
  -3   2   2       13.97       12.56      5.57 o 
  -2   2   2     1661.19     1730.35     24.85 o 
  -1   2   2     3811.55     3865.50     39.31 o 
   0   2   2      638.27      691.32     12.42 o 
   1   2   2    38305.09    39289.14    265.12 o 
   2   2   2        0.60        0.79      3.30 o 
   3   2   2     1569.77     1605.28     23.94 o 
   4   2   2      354.83      375.65     21.01 o 
   5   2   2      320.86      342.01     23.12 o 
   6   2   2      181.76      164.13     56.61 o 
  -6   3   2       21.45       24.61     16.10 o 
  -5   3   2      217.96      262.38     43.76 o 
  -4   3   2      773.46      744.12     27.48 o 
  -3   3   2     3579.91     3608.64     39.93 o 
  -2   3   2     2159.91     2123.20     27.42 o 
  -1   3   2      887.58      862.13     38.68 o 
   0   3   2       10.13       16.54      7.42 o 
   1   3   2    38520.61    39492.77    214.01 o 
   2   3   2      347.35      289.30     11.51 o 
   3   3   2     3258.88     3318.55     34.87 o 
   4   3   2      100.98      115.19     20.95 o 
   5   3   2      194.04      172.21     18.21 o 
   6   3   2      235.80      235.44     67.19 o 
  -6   4   2      226.04      269.55     48.94 o 
  -5   4   2      464.19      452.37     25.85 o 
  -4   4   2      113.46      145.06     11.86 o 
  -3   4   2      678.94      682.53     17.43 o 
  -2   4   2     1747.41     1667.83     19.77 o 
  -1   4   2       16.13        8.35      4.49 o 
   0   4   2      169.37      142.20      7.48 o 
   1   4   2     9146.47     9588.26     71.63 o 
   2   4   2      435.50      455.47     11.61 o 
   3   4   2       89.07      104.94      8.20 o 
   4   4   2        1.67        8.72      7.83 o 
   5   4   2      381.78      366.09     24.51 o 
   6   4   2      539.14      586.72     41.14 o 
  -6   5   2       21.46       34.49     17.12 o 
  -5   5   2     1093.43     1129.70     45.23 o 
  -4   5   2     8970.63     9305.32    144.75 o 
  -3   5   2    16213.73    15959.23    168.16 o 
  -2   5   2    14136.34    13847.63     83.34 o 
  -1   5   2     2566.29     2612.54     47.23 o 
   0   5   2     6408.60     6249.68     65.55 o 
   1   5   2    18773.22    18523.52    144.73 o 
   2   5   2    31335.82    31098.85    179.98 o 
   3   5   2     6620.31     6456.30     62.45 o 
   4   5   2      877.11      892.24     31.37 o 
   5   5   2       64.04       47.14     12.49 o 
   6   5   2      375.56      392.77     53.09 o 
  -6   6   2      656.23      691.22     44.90 o 
  -5   6   2      160.59      165.12     24.26 o 
  -4   6   2       18.21       17.50     12.52 o 
  -3   6   2     1558.28     1596.49     31.76 o 
  -2   6   2     3982.74     3871.73     40.02 o 
  -1   6   2     8091.07     7933.91     57.94 o 
   0   6   2     3552.85     3391.98     37.12 o 
   1   6   2     1132.49     1132.33     40.87 o 
   2   6   2        3.55        5.43      6.27 o 
   3   6   2      158.91      160.29     14.23 o 
   4   6   2      893.75      873.86     48.13 o 
   5   6   2      980.09     1067.62     37.64 o 
   6   6   2      606.80      724.49     48.37 o 
  -6   7   2        0.56       -7.55     14.52 o 
  -5   7   2       62.73       63.70     18.45 o 
  -4   7   2      735.74      733.09     77.35 o 
  -3   7   2     1070.24     1100.41     23.73 o 
  -2   7   2      240.29      226.93     11.52 o 
  -1   7   2     1163.00     1187.03     21.77 o 
   0   7   2     1250.51     1257.65     20.59 o 
   1   7   2     2506.14     2578.56     41.15 o 
   2   7   2     4074.80     4118.04     53.93 o 
   3   7   2      993.38      980.49     28.83 o 
   4   7   2      117.78      121.17     13.05 o 
   5   7   2       21.38       15.65     14.15 o 
   6   7   2      123.00       82.46     24.80 o 
  -6   8   2        0.39       -8.50     25.51 o 
  -5   8   2        2.50       15.79     14.52 o 
  -4   8   2        2.13        4.40     11.72 o 
  -3   8   2      850.18      830.73     27.06 o 
  -2   8   2        3.13        9.59      7.00 o 
  -1   8   2      272.72      312.33     12.98 o 
   0   8   2       59.63       57.62      6.91 o 
   1   8   2       61.98       68.45      8.02 o 
   2   8   2      466.20      477.76     28.41 o 
   3   8   2        9.11       37.34      9.86 o 
   4   8   2       93.85       61.26     10.81 o 
   5   8   2       38.66       15.78     31.31 o 
   6   8   2       31.80       42.98     20.72 o 
  -6   9   2       45.91       48.94     29.03 o 
  -5   9   2     1141.67     1184.02     52.03 o 
  -4   9   2     3158.08     3159.09     75.93 o 
  -3   9   2     3313.05     3407.68     54.58 o 
  -2   9   2       77.14       67.78      9.23 o 
  -1   9   2      221.61      300.20     21.85 o 
   0   9   2     7326.43     7449.71    221.08 o 
   1   9   2     6213.97     6075.26     64.38 o 
   2   9   2     4905.42     4967.05    102.24 o 
   3   9   2     1945.51     1988.89     62.01 o 
   4   9   2       75.35       91.70     15.14 o 
   5   9   2        0.20       18.95     15.35 o 
   6   9   2      214.18      257.56     49.36 o 
  -5  10   2      904.26      893.35     50.06 o 
  -4  10   2       19.78       13.07     14.15 o 
  -3  10   2      499.62      472.19     31.34 o 
  -2  10   2     2737.89     2732.69     39.58 o 
  -1  10   2     4804.74     4751.85     95.84 o 
   0  10   2    10924.48    11094.83    203.36 o 
   1  10   2     3257.97     3277.08     48.27 o 
   2  10   2       88.63       84.81     16.72 o 
   3  10   2     1073.67     1083.94     65.32 o 
   4  10   2      890.20      952.69     34.22 o 
   5  10   2     1745.38     1612.48     62.42 o 
  -5  11   2      898.03      854.87     50.57 o 
  -4  11   2     2241.73     2057.45     65.24 o 
  -3  11   2     2474.39     2558.97     71.13 o 
  -2  11   2     2069.73     2042.51     42.76 o 
  -1  11   2      214.04      232.89     17.96 o 
   0  11   2      312.76      342.78     25.20 o 
   1  11   2     3448.16     3458.74     52.08 o 
   2  11   2     2558.15     2562.65     81.29 o 
   3  11   2     1652.15     1642.46     54.70 o 
   4  11   2      915.30      887.09     52.26 o 
   5  11   2       20.98        3.82     35.46 o 
  -5  12   2      252.63      224.67     32.26 o 
  -4  12   2      171.11      151.64     25.08 o 
  -3  12   2      416.30      420.97     39.40 o 
  -2  12   2     1202.75     1187.76     34.41 o 
  -1  12   2     3209.42     3291.36     44.68 o 
   0  12   2     3533.19     3509.52     44.08 o 
   1  12   2      375.97      442.80     33.76 o 
   2  12   2        5.01       14.01     12.50 o 
   3  12   2      330.96      364.36     45.21 o 
   4  12   2      587.31      515.51     46.04 o 
   5  12   2      355.39      297.79     32.46 o 
  -5  13   2       37.02       51.47     21.22 o 
  -4  13   2      140.31      126.27     23.46 o 
  -3  13   2      167.70      184.50     25.56 o 
  -2  13   2      511.67      509.88     52.43 o 
  -1  13   2       10.02        1.02     10.12 o 
   0  13   2      757.47      751.39     22.00 o 
   1  13   2      197.69      187.96     18.26 o 
   2  13   2      186.06      182.59     38.99 o 
   3  13   2        5.71        5.64     14.93 o 
   4  13   2        0.01        4.73     17.21 o 
   5  13   2       58.60       48.38     20.37 o 
  -5  14   2       64.62       68.43     36.91 o 
  -4  14   2      208.90      228.53     30.35 o 
  -3  14   2       66.20       47.32     17.27 o 
  -2  14   2      282.47      298.80     22.44 o 
  -1  14   2     1772.92     1733.12     41.27 o 
   0  14   2      645.85      759.37     28.87 o 
   1  14   2     1063.07     1076.99     34.04 o 
   2  14   2      208.18      209.72     25.41 o 
   3  14   2       76.67       50.89     38.16 o 
   4  14   2      131.11      136.79     25.39 o 
   5  14   2      415.69      504.98     42.96 o 
  -5  15   2      126.75       72.58     36.08 o 
  -4  15   2     1340.61     1266.32     58.31 o 
  -3  15   2     2552.22     2525.75     74.48 o 
  -2  15   2      211.01      283.39     36.24 o 
  -1  15   2       39.09       24.24     15.01 o 
   0  15   2       47.76       62.80     13.13 o 
   1  15   2     2971.41     3021.52    107.63 o 
   2  15   2     2735.45     2694.86     73.01 o 
   3  15   2     1038.64     1078.45     51.02 o 
   4  15   2      137.46      122.79     26.48 o 
  -4  16   2       59.32       67.80     23.02 o 
  -3  16   2      431.79      400.12     36.14 o 
  -2  16   2     3005.72     2975.96    133.03 o 
  -1  16   2     2526.43     2637.87     54.44 o 
   0  16   2     4382.22     4532.37    156.93 o 
   1  16   2     1375.79     1554.34    113.64 o 
   2  16   2        0.05        3.16     12.93 o 
   3  16   2      865.76      852.83     50.00 o 
   4  16   2      985.56     1085.97     85.44 o 
  -4  17   2       55.10       38.23     49.36 o 
  -3  17   2       23.21       25.55     17.13 o 
  -2  17   2      118.68       95.87     20.81 o 
  -1  17   2        3.28      -20.29     25.92 o 
   0  17   2       43.68       72.28     24.26 o 
   1  17   2       12.28       15.44     14.88 o 
   2  17   2      127.92      113.20     55.99 o 
   3  17   2      136.03      144.55     26.57 o 
   4  17   2       46.08       73.00     36.08 o 
  -4  18   2        9.91      -15.35     30.28 o 
  -3  18   2       15.46       21.06     18.12 o 
  -2  18   2      131.53      107.60     22.20 o 
  -1  18   2      143.54      150.30     44.17 o 
   0  18   2      413.11      376.27     34.17 o 
   1  18   2       43.57       84.64     19.39 o 
   2  18   2       12.78        3.88     16.12 o 
   3  18   2        7.38       29.91     23.64 o 
  -3  19   2      556.37      537.29     56.20 o 
  -2  19   2      745.93      763.98     72.58 o 
  -1  19   2       49.00       28.21     18.63 o 
   0  19   2      274.52      228.46     29.60 o 
   1  19   2      716.09      705.56     43.68 o 
   2  19   2      515.27      508.88    139.15 o 
   3  19   2      455.41      438.63     58.07 o 
  -3  20   2       78.42       42.58     24.18 o 
  -2  20   2      723.13      685.18     70.09 o 
  -1  20   2     1024.02      958.62     53.23 o 
   0  20   2      698.42      684.61     45.59 o 
   1  20   2      182.78      144.34     39.40 o 
   2  20   2       11.41        8.65     19.73 o 
   3  20   2       28.44       36.91     38.16 o 
  -2  21   2      458.18      366.65     60.14 o 
  -1  21   2       96.96       96.26     24.92 o 
   0  21   2       22.65       18.37     21.90 o 
   1  21   2      418.40      303.60     52.67 o 
   2  21   2     1351.69     1267.98    177.52 o 
  -1  22   2      222.33      150.97     40.23 o 
   0  22   2      135.92       82.54     40.65 o 
   1  22   2      121.83       85.85     38.57 o 
  -6   1   3        0.88      -20.74     20.74 o 
  -5   1   3     1593.95     1711.24     42.35 o 
  -4   1   3     2471.52     2467.99     43.78 o 
  -3   1   3     4390.44     4413.36     51.41 o 
  -2   1   3     8803.09     8850.60    155.74 o 
  -1   1   3     2179.26     2152.88     72.79 o 
   0   1   3     3289.99     3242.87     23.64 o 
   1   1   3     5251.57     5357.03     35.51 o 
   2   1   3     8770.56     8612.40     63.79 o 
   3   1   3     5007.66     4939.71     43.02 o 
   4   1   3      261.86      258.32     20.45 o 
   5   1   3       12.62       15.90     19.08 o 
   6   1   3       68.82       67.04     23.23 o 
  -6   2   3      603.79      628.77     59.73 o 
  -5   2   3      333.44      320.95     20.65 o 
  -4   2   3     1578.80     1568.87     34.80 o 
  -3   2   3     2452.58     2320.87     49.39 o 
  -2   2   3    18542.64    19075.24    204.48 o 
  -1   2   3     8532.01     8252.13     61.45 o 
   0   2   3     1838.75     1678.26     23.00 o 
   1   2   3      724.90      761.89     14.31 o 
   2   2   3      597.84      671.17     36.28 o 
   3   2   3     2531.27     2534.91     30.61 o 
   4   2   3     1243.07     1302.05     35.83 o 
   5   2   3      896.85      958.37     43.41 o 
   6   2   3      390.09      379.45     35.48 o 
  -6   3   3      220.07      238.84     28.72 o 
  -5   3   3      337.54      395.07     24.45 o 
  -4   3   3     6236.98     6467.86     77.58 o 
  -3   3   3    13349.27    13341.64     97.31 o 
  -2   3   3     3833.63     3634.89     42.99 o 
  -1   3   3      318.28      358.60     13.16 o 
   0   3   3     7745.05     7706.07     53.78 o 
   1   3   3    14952.25    14433.59     69.96 o 
   2   3   3    21404.92    20804.47    164.93 o 
   3   3   3     6625.85     6510.70     74.96 o 
   4   3   3      517.47      509.69     24.59 o 
   5   3   3      108.53       79.30     17.67 o 
   6   3   3      385.87      396.90     78.60 o 
  -6   4   3      349.69      349.22     33.36 o 
  -5   4   3       95.36       68.30     23.64 o 
  -4   4   3      197.41      229.14     30.94 o 
  -3   4   3     5036.72     5146.87     48.53 o 
  -2   4   3     4839.86     4702.82     50.53 o 
  -1   4   3     1461.79     1354.63     23.78 o 
   0   4   3       91.94       79.69      7.93 o 
   1   4   3      741.91      748.67     16.96 o 
   2   4   3      387.37      422.91     16.98 o 
   3   4   3     1424.30     1411.81     28.27 o 
   4   4   3      719.06      705.67     28.39 o 
   5   4   3      281.99      307.64     24.16 o 
   6   4   3       94.65       62.59     21.77 o 
  -6   5   3        0.01       -1.52     16.59 o 
  -5   5   3      266.58      302.36     45.83 o 
  -4   5   3        9.54       -2.04     12.81 o 
  -3   5   3      558.56      594.44     16.18 o 
  -2   5   3      166.70      170.46      9.99 o 
  -1   5   3        8.31       -1.63      4.78 o 
   0   5   3        7.00        6.38      7.00 o 
   1   5   3       63.05       89.49      9.22 o 
   2   5   3     2064.98     2278.52     64.95 o 
   3   5   3        9.09        9.47      6.62 o 
   4   5   3        5.37       15.65      8.47 o 
   5   5   3        0.95       10.02     10.55 o 
   6   5   3       12.77      -16.88     17.01 o 
  -6   6   3       58.58       53.99     23.23 o 
  -5   6   3       69.25       66.87     19.70 o 
  -4   6   3        1.60       25.79     11.85 o 
  -3   6   3     1477.56     1509.44     35.55 o 
  -2   6   3     2862.64     2783.46     35.25 o 
  -1   6   3      843.01      763.41     17.66 o 
   0   6   3      373.19      352.77     11.50 o 
   1   6   3      949.44      991.62     21.08 o 
   2   6   3     2203.46     2290.37     64.93 o 
   3   6   3      703.30      678.82     21.39 o 
   4   6   3      807.67      783.22     43.37 o 
   5   6   3      192.02      169.88     20.17 o 
   6   6   3       89.69       44.38     29.45 o 
  -6   7   3      139.33      123.45     42.93 o 
  -5   7   3     1438.22     1428.45     54.39 o 
  -4   7   3     4908.27     4931.63    148.48 o 
  -3   7   3     3577.07     3505.93     44.50 o 
  -2   7   3     2568.41     2624.60     35.64 o 
  -1   7   3      257.96      307.54     13.15 o 
   0   7   3      481.37      416.14     12.84 o 
   1   7   3     8865.77     8729.72    185.76 o 
   2   7   3     8901.74     8853.31     85.12 o 
   3   7   3     2622.06     2604.44     41.56 o 
   4   7   3      201.20      194.01     15.79 o 
   5   7   3       12.64       20.60     11.76 o 
   6   7   3      239.31      201.82     54.54 o 
  -6   8   3     1107.39     1178.96     62.42 o 
  -5   8   3      584.90      666.09     41.79 o 
  -4   8   3      165.47      142.96     39.19 o 
  -3   8   3     2145.84     2084.08     35.16 o 
  -2   8   3     9611.57     9564.57     75.67 o 
  -1   8   3    10397.75     9762.63    183.85 o 
   0   8   3    18759.28    18799.16    215.45 o 
   1   8   3     3683.25     3692.13     62.56 o 
   2   8   3      329.22      395.03     25.22 o 
   3   8   3     1559.52     1511.86     37.61 o 
   4   8   3     2261.08     2231.54     43.06 o 
   5   8   3     2015.18     1889.50     52.08 o 
   6   8   3      340.80      330.56     54.75 o 
  -5   9   3      886.93      827.84     87.93 o 
  -4   9   3     1330.93     1292.24     49.56 o 
  -3   9   3     1009.48     1005.20     31.32 o 
  -2   9   3      309.32      338.27     15.96 o 
  -1   9   3      155.16      114.05     12.45 o 
   0   9   3     2602.15     2615.48     45.44 o 
   1   9   3     2536.79     2552.63     40.90 o 
   2   9   3      725.59      699.02     49.98 o 
   3   9   3      345.73      352.13     21.44 o 
   4   9   3      120.67      128.31     14.71 o 
   5   9   3        2.65        4.39     16.94 o 
  -6  10   3       10.42       19.91     28.62 o 
  -5  10   3      618.40      611.37     42.87 o 
  -4  10   3      261.48      294.19     49.36 o 
  -3  10   3       79.28       83.94     14.60 o 
  -2  10   3       21.47       19.33      8.14 o 
  -1  10   3     2356.68     2400.92     51.15 o 
   0  10   3     2348.83     2313.02     36.36 o 
   1  10   3     1172.20     1210.77     32.87 o 
   2  10   3      206.25      199.31     29.24 o 
   3  10   3      848.93      946.69     44.79 o 
   4  10   3      495.04      505.66     38.73 o 
   5  10   3      138.20      167.69     33.80 o 
  -6  11   3       37.83       63.04     33.18 o 
  -5  11   3       60.86       48.36     20.05 o 
  -4  11   3      626.17      635.13     40.32 o 
  -3  11   3     2665.21     2678.87     53.30 o 
  -2  11   3     4015.78     4016.47     51.67 o 
  -1  11   3     1661.40     1693.65     40.95 o 
   0  11   3      883.16      874.09     21.56 o 
   1  11   3     3376.35     3330.13     68.54 o 
   2  11   3     2380.61     2317.97     60.41 o 
   3  11   3     2703.87     2619.92     68.76 o 
   4  11   3      184.78      210.81     21.83 o 
   5  11   3       11.68        9.35     18.12 o 
  -5  12   3        0.26       30.57     32.77 o 
  -4  12   3      451.55      461.23     51.02 o 
  -3  12   3     1821.10     1817.21     60.97 o 
  -2  12   3     2533.21     2673.30     76.98 o 
  -1  12   3     1234.07     1310.65     56.39 o 
   0  12   3      287.97      329.62     15.69 o 
   1  12   3      177.46      184.99     17.21 o 
   2  12   3       95.88      105.05     38.16 o 
   3  12   3      623.79      562.51     48.73 o 
   4  12   3      437.64      390.84     37.74 o 
   5  12   3      201.60      274.01     35.72 o 
  -5  13   3      381.09      364.84     40.13 o 
  -4  13   3     2596.14     2615.70    300.28 o 
  -3  13   3     3029.87     3130.75     77.80 o 
  -2  13   3     1354.11     1402.17     38.87 o 
  -1  13   3        5.93        5.30      8.44 o 
   0  13   3     1387.67     1371.64     65.69 o 
   1  13   3     4693.68     4903.64     68.89 o 
   2  13   3     7675.00     7200.95    115.68 o 
   3  13   3     1709.24     1747.91     59.97 o 
   4  13   3       67.48       49.45     33.80 o 
   5  13   3       77.56      101.20     31.94 o 
  -5  14   3      359.47      384.07     59.73 o 
  -4  14   3       55.00       32.78     17.65 o 
  -3  14   3      684.97      716.00     42.25 o 
  -2  14   3     2131.97     2146.41     49.26 o 
  -1  14   3     1880.58     1911.90     36.72 o 
   0  14   3      630.85      720.74     28.68 o 
   1  14   3     1336.75     1286.49     57.24 o 
   2  14   3       19.36       54.97     16.23 o 
   3  14   3      332.48      290.03     31.95 o 
   4  14   3      193.72      213.38     46.04 o 
   5  14   3      307.27      218.99     44.79 o 
  -5  15   3       28.15       -9.12     29.03 o 
  -4  15   3      128.59      108.76     24.68 o 
  -3  15   3      229.25      225.79     28.99 o 
  -2  15   3      129.74      122.81     18.00 o 
  -1  15   3      113.65      116.19     15.13 o 
   0  15   3       28.00       14.28     21.94 o 
   1  15   3     1138.66     1144.46     80.05 o 
   2  15   3      105.53      134.75     46.66 o 
   3  15   3      136.44      135.45     40.44 o 
   4  15   3        2.38        9.02     30.90 o 
  -4  16   3        1.94      -10.48     18.02 o 
  -3  16   3        7.96       13.88     23.43 o 
  -2  16   3      389.62      411.36     44.66 o 
  -1  16   3      816.08      830.74     43.76 o 
   0  16   3       47.53       51.71     13.77 o 
   1  16   3      239.11      227.14     26.83 o 
   2  16   3       13.35       32.06     16.23 o 
   3  16   3      386.82      390.79     51.84 o 
   4  16   3       24.17       31.52     33.60 o 
  -4  17   3      624.51      598.62     48.80 o 
  -3  17   3      734.32      733.69     48.53 o 
  -2  17   3       92.76      118.37     33.77 o 
  -1  17   3      102.96       53.22     18.61 o 
   0  17   3      613.64      650.35     31.46 o 
   1  17   3      566.91      530.70     38.38 o 
   2  17   3      730.77      761.15     61.18 o 
   3  17   3      420.64      368.63     58.90 o 
   4  17   3       41.60       25.30     36.50 o 
  -4  18   3       63.49       52.67     38.99 o 
  -3  18   3      125.45      100.48     26.75 o 
  -2  18   3     1330.58     1276.62     80.88 o 
  -1  18   3     2976.78     3035.83     81.63 o 
   0  18   3     2749.78     2998.94     80.14 o 
   1  18   3      597.97      630.95    105.97 o 
   2  18   3        0.06       12.59     17.30 o 
   3  18   3      527.28      563.51     81.50 o 
  -3  19   3      130.87      114.50     28.45 o 
  -2  19   3        3.06       24.47     28.62 o 
  -1  19   3      501.37      510.93     41.06 o 
   0  19   3      180.50      199.19     28.74 o 
   1  19   3      598.03      543.12     40.69 o 
   2  19   3      192.28      206.67     30.65 o 
   3  19   3      123.74       65.53     37.33 o 
  -3  20   3        2.29      -20.92     20.92 o 
  -2  20   3      181.69      111.15     39.82 o 
  -1  20   3      390.64      373.13     38.25 o 
   0  20   3      369.89      410.14     38.90 o 
   1  20   3      370.22      254.25     47.28 o 
   2  20   3        0.01       27.58     21.39 o 
  -2  21   3       77.33       89.59     38.57 o 
  -1  21   3       68.73       73.24     25.43 o 
   0  21   3       30.67       67.19     33.18 o 
   1  21   3      361.36      250.10     49.77 o 
   2  21   3       26.76       -5.81     27.37 o 
  -1  22   3      387.91      418.63     59.52 o 
   0  22   3      294.02      323.10     58.48 o 
   1  22   3       65.51       10.78     33.18 o 
  -6   0   4     1353.72     1447.92     80.05 o 
  -5   0   4      276.80      270.42     37.74 o 
  -4   0   4        7.21       12.62      9.75 o 
  -3   0   4     2647.98     2336.74     70.51 o 
  -2   0   4    33385.96    34280.09    331.81 o 
  -1   0   4    25669.58    25488.90    248.02 o 
   0   0   4     9726.43     9548.66     66.20 o 
   1   0   4       10.04       11.35      5.09 o 
   2   0   4     2731.76     2709.56     37.53 o 
   3   0   4     5090.89     5022.75     74.64 o 
   4   0   4     8573.42     8376.02    166.32 o 
   5   0   4     1234.88     1367.04     74.24 o 
   6   0   4       91.31       92.49     32.77 o 
  -6   1   4      534.49      606.37     58.48 o 
  -5   1   4     1686.21     1756.35     71.96 o 
  -4   1   4     1283.52     1308.05     32.01 o 
  -3   1   4     1037.59     1080.76     34.44 o 
  -2   1   4      102.73      118.59     14.10 o 
  -1   1   4     2188.36     2078.37     29.77 o 
   0   1   4     2573.92     2514.32     23.29 o 
   1   1   4     2353.52     2284.32     25.54 o 
   2   1   4     1741.29     1688.03     22.33 o 
   3   1   4     2041.38     2122.89     38.96 o 
   4   1   4       45.13       42.30     10.60 o 
   5   1   4        9.72       26.03     14.20 o 
   6   1   4      118.25      125.49     25.33 o 
  -6   2   4      133.34      115.30     32.77 o 
  -5   2   4      474.44      523.06     23.10 o 
  -4   2   4        0.52        6.15     10.07 o 
  -3   2   4      456.82      510.80     34.65 o 
  -2   2   4     3305.66     3344.48    120.90 o 
  -1   2   4     8562.74     8562.25     67.92 o 
   0   2   4    13268.65    13324.24     74.23 o 
   1   2   4     1256.36     1254.08     18.26 o 
   2   2   4      121.03      133.68     11.69 o 
   3   2   4     2171.83     2184.73     34.05 o 
   4   2   4      550.23      555.57     56.65 o 
   5   2   4      530.03      471.52     49.56 o 
   6   2   4       54.09       43.23     18.76 o 
  -6   3   4       21.66       49.36     26.54 o 
  -5   3   4       14.12       14.65      9.66 o 
  -4   3   4      107.53      137.91     17.64 o 
  -3   3   4      800.12      803.53     20.80 o 
  -2   3   4     1637.12     1578.95     29.41 o 
  -1   3   4     2325.54     2476.40     46.36 o 
   0   3   4      183.82      217.77      8.76 o 
   1   3   4     2419.17     2492.83     26.29 o 
   2   3   4      984.99      953.55     17.27 o 
   3   3   4     1187.09     1169.42     25.98 o 
   4   3   4       67.21       91.28     13.88 o 
   5   3   4       27.07       20.32     13.19 o 
   6   3   4       67.51       59.50     19.71 o 
  -6   4   4      514.94      553.70     58.07 o 
  -5   4   4       16.07       19.87     14.52 o 
  -4   4   4     1779.76     1740.65     40.90 o 
  -3   4   4    11048.12    10918.95    227.91 o 
  -2   4   4    13783.86    13737.60    139.80 o 
  -1   4   4     7375.03     7051.20     77.70 o 
   0   4   4     1151.90     1043.46     17.34 o 
   1   4   4      454.38      510.68     12.48 o 
   2   4   4     8217.91     8236.94     54.38 o 
   3   4   4     1602.56     1462.33     29.78 o 
   4   4   4      955.58      866.35     34.62 o 
   5   4   4      490.88      461.33     33.07 o 
   6   4   4       60.88       78.60     22.58 o 
  -6   5   4      224.40      255.57     30.89 o 
  -5   5   4      751.40      828.31     98.92 o 
  -4   5   4     4234.36     4264.68     80.29 o 
  -3   5   4     6550.30     6650.55     74.23 o 
  -2   5   4     5251.70     5194.31     79.75 o 
  -1   5   4      609.58      627.81     28.71 o 
   0   5   4     1621.17     1501.37     21.32 o 
   1   5   4     7645.76     7279.03     53.80 o 
   2   5   4    24979.57    24661.94    137.49 o 
   3   5   4     3258.86     3279.30     45.80 o 
   4   5   4      278.91      301.15     22.00 o 
   5   5   4       91.25      104.94     17.61 o 
   6   5   4      424.62      362.90     36.49 o 
  -6   6   4      242.82      247.96     37.95 o 
  -5   6   4       19.58       18.80     15.00 o 
  -4   6   4      196.17      190.84     16.97 o 
  -3   6   4     5207.02     5044.30     55.21 o 
  -2   6   4    11324.58    11051.61     80.61 o 
  -1   6   4     3214.55     2940.31     36.01 o 
   0   6   4     1329.21     1314.13     21.52 o 
   1   6   4     1260.17     1346.17     18.00 o 
   2   6   4       76.58      111.60     10.80 o 
   3   6   4     3997.83     3857.88     73.39 o 
   4   6   4     1463.69     1428.30     40.67 o 
   5   6   4      253.87      245.15     24.18 o 
   6   6   4      212.73      189.54     29.68 o 
  -6   7   4       17.00       -0.83     25.71 o 
  -5   7   4      502.55      528.52     38.42 o 
  -4   7   4      392.35      422.61     31.21 o 
  -3   7   4     1466.43     1474.76     30.19 o 
  -2   7   4      116.73      121.06     10.82 o 
  -1   7   4       82.97      121.14     10.04 o 
   0   7   4     2846.00     2896.38     33.73 o 
   1   7   4     3387.65     3476.74     44.31 o 
   2   7   4      791.13      813.72     22.54 o 
   3   7   4      969.12     1052.01     27.52 o 
   4   7   4       40.18       16.71     12.64 o 
   5   7   4       72.83       64.27     15.04 o 
  -6   8   4        1.81       12.59     19.33 o 
  -5   8   4       71.75       71.40     49.15 o 
  -4   8   4      115.08       71.55     18.48 o 
  -3   8   4      987.57     1008.37     26.11 o 
  -2   8   4     1342.24     1351.74     28.22 o 
  -1   8   4     1388.38     1384.19     26.62 o 
   0   8   4      217.31      229.43     11.42 o 
   1   8   4       46.57       53.43      9.46 o 
   2   8   4      321.25      285.29     23.50 o 
   3   8   4      826.59      844.19     25.65 o 
   4   8   4      506.46      518.56     28.28 o 
   5   8   4        0.60      -10.87     10.87 o 
  -6   9   4       57.53       97.05     35.25 o 
  -5   9   4      481.34      446.66     37.94 o 
  -4   9   4      684.19      740.28     49.77 o 
  -3   9   4      249.57      256.20     16.40 o 
  -2   9   4      243.53      237.34     17.66 o 
  -1   9   4        1.30       -0.12      6.24 o 
   0   9   4      543.46      576.69     17.12 o 
   1   9   4      677.72      661.02     29.35 o 
   2   9   4     1536.18     1484.53    166.73 o 
   3   9   4      499.04      525.51     27.30 o 
   4   9   4       74.36       78.21     12.40 o 
   5   9   4        0.67        6.47     11.61 o 
  -6  10   4      724.66      684.76     70.51 o 
  -5  10   4      112.12      110.81     23.41 o 
  -4  10   4      149.60      139.11     22.41 o 
  -3  10   4     3099.51     3178.06     57.49 o 
  -2  10   4     6584.07     6542.46     72.65 o 
  -1  10   4     7961.78     7626.29     69.28 o 
   0  10   4     5640.20     5691.83     76.99 o 
   1  10   4       18.24       23.29      9.58 o 
   2  10   4     1170.66     1143.80     58.27 o 
   3  10   4     2724.47     2712.67     55.55 o 
   4  10   4     1800.49     1883.10     45.23 o 
   5  10   4      712.09      669.62     54.89 o 
  -5  11   4     1177.52     1104.25     53.92 o 
  -4  11   4     2075.47     2140.88     89.38 o 
  -3  11   4     2927.30     3039.07     57.82 o 
  -2  11   4       45.05       46.14     10.47 o 
  -1  11   4     1862.56     1987.18     35.25 o 
   0  11   4     2536.75     2524.39     36.74 o 
   1  11   4     4168.49     4209.55     76.98 o 
   2  11   4     4587.33     4407.28     97.88 o 
   3  11   4      914.17      857.85     42.96 o 
   4  11   4       28.98       35.21     13.73 o 
   5  11   4       54.73       57.57     22.16 o 
  -5  12   4        3.57      -14.06     15.93 o 
  -4  12   4      229.23      210.10     47.90 o 
  -3  12   4      241.87      260.79     26.32 o 
  -2  12   4     1185.74     1122.32     29.48 o 
  -1  12   4      995.96     1022.87     26.71 o 
   0  12   4       10.66       12.17      9.98 o 
   1  12   4     2723.07     2690.76     64.81 o 
   2  12   4       91.18       71.13     17.73 o 
   3  12   4      287.27      276.38     30.05 o 
   4  12   4      284.85      286.27     25.66 o 
   5  12   4      183.22      163.41     39.40 o 
  -5  13   4       43.02       40.90     22.53 o 
  -4  13   4      263.25      220.94     30.05 o 
  -3  13   4        0.42        8.70     11.15 o 
  -2  13   4      394.08      403.35     63.20 o 
  -1  13   4       72.90       91.88     18.80 o 
   0  13   4        0.28       14.48     11.15 o 
   1  13   4      178.77      145.48     22.24 o 
   2  13   4       32.75        9.14     14.66 o 
   3  13   4      104.26      116.31     22.20 o 
   4  13   4       30.43       56.30     15.99 o 
   5  13   4        4.83       26.54     28.20 o 
  -5  14   4        1.53       22.40     31.52 o 
  -4  14   4        0.20       31.70     18.90 o 
  -3  14   4     1286.68     1288.88     52.42 o 
  -2  14   4     2663.03     2825.45     57.18 o 
  -1  14   4     2641.77     2722.21     44.75 o 
   0  14   4      448.22      401.05     27.17 o 
   1  14   4       46.55       49.07     16.00 o 
   2  14   4      353.90      340.98     31.77 o 
   3  14   4      590.14      594.00     41.35 o 
   4  14   4      657.92      625.77     38.25 o 
  -5  15   4      405.25      394.43     63.87 o 
  -4  15   4     1373.39     1448.00     62.82 o 
  -3  15   4      846.83      790.92     64.08 o 
  -2  15   4        1.25       -3.56      9.72 o 
  -1  15   4       82.42       89.92     14.83 o 
   0  15   4     1562.22     1617.18     42.87 o 
   1  15   4     2627.77     2735.30     71.90 o 
   2  15   4     1343.45     1343.71     87.31 o 
   3  15   4      447.77      444.97     38.95 o 
   4  15   4        0.54       11.65     15.19 o 
  -4  16   4       22.58       30.59     21.22 o 
  -3  16   4      216.90      225.93     42.93 o 
  -2  16   4     1387.16     1430.54     50.06 o 
  -1  16   4     2033.34     2134.29     64.81 o 
   0  16   4     1225.26     1251.53     39.71 o 
   1  16   4      476.59      475.54     35.63 o 
   2  16   4       53.11       47.88     18.29 o 
   3  16   4      518.78      424.77     44.17 o 
   4  16   4      734.67      743.80     49.43 o 
  -4  17   4      311.38      332.06     40.91 o 
  -3  17   4      133.02      126.23     25.15 o 
  -2  17   4       22.92       18.27     13.01 o 
  -1  17   4     1190.68     1233.82     51.76 o 
   0  17   4      896.63      933.57     63.24 o 
   1  17   4      485.03      428.07     54.75 o 
   2  17   4      332.77      289.08     33.42 o 
   3  17   4       78.22       60.10     34.84 o 
  -4  18   4       36.74       35.67     36.08 o 
  -3  18   4       69.59       31.02     20.19 o 
  -2  18   4       16.41       18.08     18.12 o 
  -1  18   4      113.06       61.99     24.26 o 
   0  18   4       18.24       36.78     18.41 o 
   1  18   4      173.19      127.85     41.68 o 
   2  18   4      231.23      221.98     31.23 o 
   3  18   4        0.20      -27.79     27.79 o 
  -3  19   4      272.78      252.19     63.67 o 
  -2  19   4      314.98      345.52     37.54 o 
  -1  19   4       15.68      -18.58     18.58 o 
   0  19   4      181.52      219.82     43.96 o 
   1  19   4      492.24      474.52     39.54 o 
   2  19   4      417.47      384.97     40.01 o 
   3  19   4      307.46      315.22     58.48 o 
  -3  20   4      205.92      217.33     50.19 o 
  -2  20   4      866.65      810.85     76.73 o 
  -1  20   4      717.37      729.85     65.95 o 
   0  20   4      240.44      196.18     47.28 o 
   1  20   4       11.73       34.83     48.73 o 
   2  20   4        6.21      -17.80     19.78 o 
  -2  21   4      123.86      177.52     48.11 o 
  -1  21   4       50.14       39.85     23.46 o 
   0  21   4      850.57      899.61     82.12 o 
   1  21   4     1381.19     1310.63     91.66 o 
  -1  22   4       86.02       70.36     26.51 o 
   0  22   4       15.07       -4.98     31.52 o 
  -6   1   5      574.27      658.63     60.14 o 
  -5   1   5      932.26      960.69     49.15 o 
  -4   1   5      374.64      447.31     28.74 o 
  -3   1   5       59.52       69.49     18.66 o 
  -2   1   5      713.71      928.64     29.39 o 
  -1   1   5     6609.50     6867.49     62.65 o 
   0   1   5     4079.28     4064.60     41.72 o 
   1   1   5     3527.59     3499.25     28.92 o 
   2   1   5     1514.32     1500.91     22.86 o 
   3   1   5      410.38      436.71     17.71 o 
   4   1   5       16.64       11.84      8.86 o 
   5   1   5       46.40        6.97     25.51 o 
   6   1   5      161.51      169.82     31.73 o 
  -6   2   5      720.00      770.20     67.19 o 
  -5   2   5      222.76      247.19     26.34 o 
  -4   2   5     1067.45     1059.46     39.58 o 
  -3   2   5     5697.03     5657.32     82.76 o 
  -2   2   5    18781.54    18513.57    260.67 o 
  -1   2   5    25911.74    25636.61    278.21 o 
   0   2   5     5209.77     5044.21     42.23 o 
   1   2   5      303.46      312.32     14.43 o 
   2   2   5     1915.24     1828.50     27.82 o 
   3   2   5     4737.64     4636.80     64.04 o 
   4   2   5     4528.05     4428.27     69.18 o 
   5   2   5      822.51      843.22     45.16 o 
   6   2   5       60.86       48.11     20.71 o 
  -6   3   5      879.44      917.03     71.75 o 
  -5   3   5     1023.94     1008.55     35.90 o 
  -4   3   5     3404.49     3487.47    114.47 o 
  -3   3   5     1349.93     1380.34    105.56 o 
  -2   3   5        5.55       -5.14      5.14 o 
  -1   3   5     2434.53     2355.65     48.33 o 
   0   3   5     3381.23     3247.18     33.39 o 
   1   3   5     5588.96     5319.84     56.02 o 
   2   3   5     3291.28     3321.63     34.90 o 
   3   3   5     1110.91     1136.25     42.67 o 
   4   3   5        3.14        7.61      8.50 o 
   5   3   5      512.05      464.60     35.72 o 
   6   3   5      304.69      340.59     73.62 o 
  -6   4   5       90.39       93.32     31.52 o 
  -5   4   5       11.04       18.62     14.77 o 
  -4   4   5      191.80      180.46     20.22 o 
  -3   4   5     3549.94     3481.04    135.00 o 
  -2   4   5     3623.22     3442.12     52.68 o 
  -1   4   5     3491.24     3417.43     57.52 o 
   0   4   5      320.07      311.83     11.53 o 
   1   4   5       78.14       86.54      8.32 o 
   2   4   5     1259.00     1229.27     22.90 o 
   3   4   5     1208.18     1183.04     27.83 o 
   4   4   5      759.70      708.22     30.15 o 
   5   4   5      166.71      118.86     23.02 o 
   6   4   5       88.84       94.84     23.54 o 
  -6   5   5        4.09       18.25     24.89 o 
  -5   5   5      257.08      258.27     31.11 o 
  -4   5   5        3.61       10.49      8.50 o 
  -3   5   5     1132.44     1145.64     37.20 o 
  -2   5   5      496.79      473.63     18.73 o 
  -1   5   5       40.67       55.72      8.78 o 
   0   5   5       84.90       65.72      6.81 o 
   1   5   5     4027.41     4147.38     38.07 o 
   2   5   5      654.65      632.08     19.70 o 
   3   5   5      216.24      223.31     15.07 o 
   4   5   5       10.51        0.68      8.70 o 
   5   5   5        2.32        7.30     11.50 o 
  -6   6   5      213.80      204.29     30.57 o 
  -5   6   5      402.10      517.14     38.27 o 
  -4   6   5      596.29      595.44     39.66 o 
  -3   6   5     1765.24     1725.70     33.36 o 
  -2   6   5     3059.25     2849.83     45.24 o 
  -1   6   5     9231.76     9198.41     82.54 o 
   0   6   5     2890.09     2728.68     32.24 o 
   1   6   5     1649.39     1714.82     22.57 o 
   2   6   5      516.70      528.38     19.40 o 
   3   6   5     2620.29     2610.45     43.16 o 
   4   6   5     1108.20     1144.41     73.54 o 
   5   6   5      285.51      271.89     25.52 o 
  -6   7   5     1309.70     1380.90     60.99 o 
  -5   7   5     2027.28     2059.95     67.00 o 
  -4   7   5       63.21       55.55     12.80 o 
  -3   7   5     1104.44     1078.72     41.37 o 
  -2   7   5     2109.87     2117.80     36.04 o 
  -1   7   5     6714.35     6751.25     80.04 o 
   0   7   5     1696.89     1551.43     23.96 o 
   1   7   5     2723.69     2770.55     29.12 o 
   2   7   5     2619.55     2637.44     59.98 o 
   3   7   5       52.85       48.69     13.64 o 
   4   7   5        1.48       12.81     12.33 o 
   5   7   5       89.48       99.97     22.19 o 
  -6   8   5      603.47      671.49     66.78 o 
  -5   8   5       85.25       51.07     36.29 o 
  -4   8   5      211.08      190.12     25.04 o 
  -3   8   5     2317.72     2376.31     41.09 o 
  -2   8   5    14325.46    14314.75    340.15 o 
  -1   8   5    13718.28    13253.65    168.82 o 
   0   8   5     4838.30     4747.82     66.99 o 
   1   8   5       53.04       39.37      9.40 o 
   2   8   5      696.59      720.45     26.37 o 
   3   8   5     5342.15     5263.08     64.75 o 
   4   8   5     3535.90     3525.61     81.67 o 
   5   8   5      902.37      831.95     49.28 o 
  -6   9   5      555.63      645.78     66.78 o 
  -5   9   5     1377.74     1478.33     98.09 o 
  -4   9   5     1027.40     1130.28     48.23 o 
  -3   9   5      699.79      726.05     25.24 o 
  -2   9   5      145.51      162.23     14.92 o 
  -1   9   5     2642.57     2595.95     39.27 o 
   0   9   5     4598.13     4466.77     57.65 o 
   1   9   5     1232.08     1242.81     30.59 o 
   2   9   5      451.83      468.80     23.89 o 
   3   9   5     1013.36     1013.46     40.83 o 
   4   9   5      164.96      167.98     20.19 o 
   5   9   5      139.82      112.57     19.15 o 
  -6  10   5        0.41       13.27     28.20 o 
  -5  10   5       15.70       10.38     17.77 o 
  -4  10   5      214.76      227.74     38.99 o 
  -3  10   5       73.87       70.60     11.50 o 
  -2  10   5       37.78       19.92      9.07 o 
  -1  10   5        2.43       10.92      8.05 o 
   0  10   5      158.73      149.32     13.23 o 
   1  10   5      255.93      223.77     23.02 o 
   2  10   5       81.99       74.95     13.11 o 
   3  10   5      105.35       77.26     14.43 o 
   4  10   5       30.92       44.88     13.47 o 
   5  10   5       11.91       23.95     13.98 o 
  -5  11   5      394.82      391.06     39.38 o 
  -4  11   5       11.55       20.43     14.92 o 
  -3  11   5      533.14      534.40     40.32 o 
  -2  11   5        0.33        2.42      7.93 o 
  -1  11   5        8.19       20.18      8.36 o 
   0  11   5      350.45      353.87     21.43 o 
   1  11   5      998.40      957.19     39.87 o 
   2  11   5      130.93      100.89     37.54 o 
   3  11   5      374.44      398.33     26.10 o 
   4  11   5        8.79        8.85     12.71 o 
   5  11   5      114.40      141.43     39.40 o 
  -5  12   5        4.16        5.54     18.15 o 
  -4  12   5      353.10      325.51     33.14 o 
  -3  12   5     2276.48     2227.59     51.90 o 
  -2  12   5     3561.04     3592.30     53.19 o 
  -1  12   5     2331.95     2315.43     40.22 o 
   0  12   5      699.59      744.78     35.36 o 
   1  12   5      642.74      661.95     99.54 o 
   2  12   5      234.24      199.93     24.88 o 
   3  12   5     1481.70     1457.18     52.43 o 
   4  12   5      619.12      618.07     61.18 o 
   5  12   5      145.75      153.87     38.99 o 
  -5  13   5      557.74      430.10     61.38 o 
  -4  13   5     1982.36     2072.22     70.30 o 
  -3  13   5     1327.20     1325.14     41.52 o 
  -2  13   5      515.19      497.18     22.94 o 
  -1  13   5      211.09      203.48     15.57 o 
   0  13   5     3412.31     3455.61     60.43 o 
   1  13   5     3342.14     3338.57    133.34 o 
   2  13   5     4449.81     4356.27     91.94 o 
   3  13   5      668.25      640.63     33.58 o 
   4  13   5        9.74        9.47     13.22 o 
  -5  14   5      115.81      147.24     46.87 o 
  -4  14   5      573.58      454.69     39.87 o 
  -3  14   5     1511.64     1532.89     45.88 o 
  -2  14   5     1634.39     1742.34     45.44 o 
  -1  14   5      239.47      298.89     25.29 o 
   0  14   5      132.23      140.82     17.48 o 
   1  14   5        6.95       12.32     14.75 o 
   2  14   5      377.18      356.69     32.70 o 
   3  14   5      358.41      332.93     27.19 o 
   4  14   5      151.56      124.78     23.45 o 
  -5  15   5       45.61       12.03     31.52 o 
  -4  15   5      274.12      281.82     34.77 o 
  -3  15   5      987.50      979.40     39.25 o 
  -2  15   5      318.96      331.19     29.96 o 
  -1  15   5        4.16       17.03     11.48 o 
   0  15   5      750.55      792.57     32.64 o 
   1  15   5      652.40      680.39    138.32 o 
   2  15   5     1292.73     1284.37     54.08 o 
   3  15   5      349.49      425.54     55.99 o 
   4  15   5        0.00       18.75     29.66 o 
  -4  16   5        2.18      -17.45     17.45 o 
  -3  16   5      108.59       89.96     21.30 o 
  -2  16   5      440.61      399.78     27.47 o 
  -1  16   5      906.07      992.71     61.38 o 
   0  16   5     1124.78     1221.25     52.45 o 
   1  16   5       44.01       42.68     17.30 o 
   2  16   5      158.28      197.88     28.72 o 
   3  16   5      397.91      378.96     38.86 o 
   4  16   5      224.04      224.95     49.56 o 
  -4  17   5      685.43      677.30     74.24 o 
  -3  17   5       14.13       10.62     29.45 o 
  -2  17   5       96.04       52.24     24.26 o 
  -1  17   5      703.55      777.35     79.22 o 
   0  17   5     1041.53     1080.43     60.55 o 
   1  17   5      668.43      584.80     41.17 o 
   2  17   5      270.13      192.44     31.31 o 
   3  17   5       69.76       78.38     24.88 o 
  -4  18   5       77.58       39.40     33.60 o 
  -3  18   5      390.51      409.27     39.31 o 
  -2  18   5     1305.40     1407.74     60.26 o 
  -1  18   5     1506.02     1534.85     73.41 o 
   0  18   5      603.87      573.36     95.60 o 
   1  18   5        4.43       23.72     17.89 o 
   2  18   5      347.24      307.87    103.27 o 
   3  18   5      535.37      582.73     68.85 o 
  -3  19   5      309.04      265.44     54.75 o 
  -2  19   5        3.42        3.88     20.66 o 
  -1  19   5      255.18      185.18     30.23 o 
   0  19   5      945.93      841.54     72.58 o 
   1  19   5      889.39      806.50    110.33 o 
   2  19   5      287.20      280.24     38.78 o 
  -2  20   5       33.53       28.08     28.00 o 
  -1  20   5       86.64       47.01     23.12 o 
   0  20   5        7.66        6.64     32.35 o 
   1  20   5       30.67       15.90     18.54 o 
   2  20   5        8.79       -0.41     29.86 o 
  -2  21   5       15.97       40.65     33.18 o 
  -1  21   5        0.64       49.79     23.23 o 
   0  21   5       24.54       33.18     33.18 o 
   1  21   5       82.66       99.13     39.82 o 
  -6   0   6      462.36      586.05     60.14 o 
  -5   0   6      193.07      232.68     37.74 o 
  -4   0   6       61.59       56.81     14.52 o 
  -3   0   6     2239.74     2386.51     77.56 o 
  -2   0   6    11443.57    11636.84    169.64 o 
  -1   0   6    17092.92    16771.12    201.99 o 
   0   0   6     9676.34     9841.49     78.14 o 
   1   0   6     3097.52     3188.14     42.18 o 
   2   0   6     1084.75     1066.87     24.71 o 
   3   0   6     4265.46     4142.60     73.49 o 
   4   0   6     4662.62     4543.25    128.16 o 
   5   0   6      787.44      693.89     60.97 o 
  -6   1   6     2166.38     2318.66    120.28 o 
  -5   1   6     2691.74     2762.57    115.10 o 
  -4   1   6     1561.01     1573.73     49.56 o 
  -3   1   6        4.15       -2.90      7.92 o 
  -2   1   6     3989.45     3776.33    102.65 o 
  -1   1   6    10849.18    10846.05     88.44 o 
   0   1   6    11466.33    11507.23     67.36 o 
   1   1   6     2556.87     2512.84     31.35 o 
   2   1   6      477.26      492.51     15.11 o 
   3   1   6      155.48      156.87     13.01 o 
   4   1   6      101.47      110.27     19.08 o 
   5   1   6      506.43      426.12     35.78 o 
  -6   2   6       45.58       50.19     31.11 o 
  -5   2   6       30.19       47.51     14.35 o 
  -4   2   6       20.34       22.63     11.16 o 
  -3   2   6      257.92      305.73     31.94 o 
  -2   2   6      278.37      241.38     18.03 o 
  -1   2   6     5611.55     5573.60     60.06 o 
   0   2   6      553.56      536.87     15.15 o 
   1   2   6      130.56      147.32      9.35 o 
   2   2   6     1152.08     1239.13     29.96 o 
   3   2   6      847.33      824.61     29.60 o 
   4   2   6      477.29      544.34     27.84 o 
   5   2   6      423.53      380.32     34.45 o 
  -6   3   6       79.99       55.58     30.28 o 
  -5   3   6      345.18      334.02     33.60 o 
  -4   3   6       27.94       32.27     12.17 o 
  -3   3   6      660.68      706.45     55.37 o 
  -2   3   6      432.92      478.85     20.38 o 
  -1   3   6      363.11      409.81     19.75 o 
   0   3   6     2608.91     2663.90     32.69 o 
   1   3   6      320.09      315.56     12.56 o 
   2   3   6      866.24      889.91     19.61 o 
   3   3   6       78.26       83.94     13.63 o 
   4   3   6        6.46       -5.09      9.07 o 
   5   3   6      188.40      143.33     24.92 o 
  -6   4   6      229.43      226.08     30.65 o 
  -5   4   6      137.28      146.66     18.06 o 
  -4   4   6     1161.25     1209.16     43.62 o 
  -3   4   6     1262.33     1310.22     40.95 o 
  -2   4   6     4294.27     4189.55     55.53 o 
  -1   4   6     6079.92     6162.00     82.69 o 
   0   4   6       75.87      115.37      8.88 o 
   1   4   6      123.56      134.21      9.37 o 
   2   4   6     1228.85     1226.83     28.13 o 
   3   4   6     1210.30     1155.78     41.68 o 
   4   4   6      949.93      983.07     35.21 o 
   5   4   6      489.43      498.76     41.27 o 
  -6   5   6     1602.13     1582.07     64.52 o 
  -5   5   6     1571.05     1795.54     62.02 o 
  -4   5   6     3073.36     3060.05     86.68 o 
  -3   5   6      635.81      663.77     30.47 o 
  -2   5   6     1133.43     1138.98     29.81 o 
  -1   5   6     8476.64     8389.65     80.59 o 
   0   5   6    11351.37    11190.28     76.51 o 
   1   5   6    11121.74    11181.38     89.26 o 
   2   5   6     3215.96     3285.25     45.21 o 
   3   5   6      112.38      125.43     17.05 o 
   4   5   6      286.47      240.85     23.92 o 
   5   5   6      964.84      973.83    127.12 o 
  -6   6   6       65.19       86.70     25.31 o 
  -5   6   6        7.57       19.54     16.12 o 
  -4   6   6     1133.55     1105.76     35.41 o 
  -3   6   6     5054.54     4862.21     73.81 o 
  -2   6   6     5180.74     5036.15     67.41 o 
  -1   6   6     3680.01     3547.49     59.62 o 
   0   6   6       86.60       73.50      8.11 o 
   1   6   6      248.34      244.54     11.09 o 
   2   6   6      452.57      438.01     18.88 o 
   3   6   6     2775.44     2786.59     69.40 o 
   4   6   6      884.08      878.06     35.80 o 
   5   6   6      145.67      150.03     20.61 o 
  -6   7   6       52.45       53.50     32.35 o 
  -5   7   6      352.43      345.81     34.89 o 
  -4   7   6      178.77      221.76     20.69 o 
  -3   7   6     1215.09     1166.19     29.35 o 
  -2   7   6     1400.28     1347.49     34.12 o 
  -1   7   6        0.29        4.72      7.75 o 
   0   7   6     1684.32     1709.11     24.83 o 
   1   7   6     1584.10     1546.76     34.83 o 
   2   7   6      409.40      438.44     19.47 o 
   3   7   6     1560.51     1502.95     37.77 o 
   4   7   6       42.84       44.16     13.54 o 
   5   7   6       91.40      128.03     20.40 o 
  -6   8   6        0.86        7.88     26.54 o 
  -5   8   6      430.93      369.28     35.90 o 
  -4   8   6      261.52      263.43     28.74 o 
  -3   8   6       14.63        5.94      8.36 o 
  -2   8   6        6.87        1.52      7.22 o 
  -1   8   6      620.45      622.08     20.77 o 
   0   8   6     1341.02     1369.82     22.92 o 
   1   8   6      937.83      875.21     27.85 o 
   2   8   6       81.27       80.76     13.35 o 
   3   8   6      769.56      737.82     26.56 o 
   4   8   6       36.63       35.58     20.94 o 
   5   8   6       61.48       24.78     14.14 o 
  -6   9   6     1064.42     1134.78     86.27 o 
  -5   9   6     1552.52     1575.95     62.91 o 
  -4   9   6      707.82      778.25     44.28 o 
  -3   9   6       63.15       59.22     11.16 o 
  -2   9   6      937.20      971.44     26.98 o 
  -1   9   6     2616.40     2547.21     40.32 o 
   0   9   6     4683.19     4717.96     44.23 o 
   1   9   6     2135.23     2069.37     42.56 o 
   2   9   6      163.30      161.59     16.90 o 
   3   9   6      436.29      344.36     24.17 o 
   4   9   6      408.40      371.91     37.80 o 
   5   9   6      198.70      217.10     53.62 o 
  -5  10   6        7.16       37.10     18.90 o 
  -4  10   6      945.41      913.56     60.76 o 
  -3  10   6      188.83      205.48     16.73 o 
  -2  10   6     6658.22     6722.38     74.05 o 
  -1  10   6     6020.37     5972.56     64.71 o 
   0  10   6     1466.68     1475.12     43.27 o 
   1  10   6      476.02      511.67     31.74 o 
   2  10   6      276.30      284.16     21.25 o 
   3  10   6     2397.61     2430.83     54.92 o 
   4  10   6     1915.19     1943.62     53.98 o 
   5  10   6      394.05      408.97     59.10 o 
  -5  11   6     1612.98     1638.42     65.99 o 
  -4  11   6      302.01      300.15     32.52 o 
  -3  11   6      650.56      695.61     31.67 o 
  -2  11   6      149.56      153.03     15.13 o 
  -1  11   6     3403.26     3408.32     48.92 o 
   0  11   6     3517.08     3521.41     58.36 o 
   1  11   6     1904.60     2005.50     44.59 o 
   2  11   6     1854.78     1810.15     45.00 o 
   3  11   6      118.42      113.41     21.75 o 
   4  11   6       57.47       58.00     19.41 o 
   5  11   6      232.54      173.78     41.06 o 
  -5  12   6      182.75      179.04     31.64 o 
  -4  12   6      193.12      189.78     28.29 o 
  -3  12   6     1617.24     1640.60     46.00 o 
  -2  12   6     1569.30     1624.49     37.14 o 
  -1  12   6      116.01      118.20     13.04 o 
   0  12   6        5.02       15.96     13.74 o 
   1  12   6      155.81      119.47     30.90 o 
   2  12   6      781.88      833.17     33.06 o 
   3  12   6      501.07      490.81     29.73 o 
   4  12   6      312.24      353.79     54.33 o 
  -5  13   6       45.88       19.49     31.52 o 
  -4  13   6        0.59      -11.65     13.91 o 
  -3  13   6       21.09       13.28     12.37 o 
  -2  13   6      823.32      843.27     28.05 o 
  -1  13   6      457.88      420.91     25.45 o 
   0  13   6       14.39       12.45     11.84 o 
   1  13   6      214.71      226.45     26.94 o 
   2  13   6       82.66       79.75     15.36 o 
   3  13   6      143.50      174.11     21.34 o 
   4  13   6       51.61       34.06     16.66 o 
  -5  14   6       32.35       93.32     38.99 o 
  -4  14   6       44.12       53.53     20.60 o 
  -3  14   6      724.59      754.88     36.00 o 
  -2  14   6     1103.34     1202.83     44.37 o 
  -1  14   6      451.14      480.00     38.78 o 
   0  14   6      491.89      514.92     28.37 o 
   1  14   6       96.40      112.62     22.56 o 
   2  14   6      550.29      524.81     30.47 o 
   3  14   6      543.90      533.33     32.81 o 
   4  14   6      311.43      347.24     38.16 o 
  -4  15   6      824.48      811.23     66.15 o 
  -3  15   6      108.98       79.68     17.72 o 
  -2  15   6      145.92      151.62     18.95 o 
  -1  15   6      851.54      911.88     34.64 o 
   0  15   6     2525.89     2498.97     69.92 o 
   1  15   6     1431.85     1547.43    114.27 o 
   2  15   6      670.73      703.80     34.54 o 
   3  15   6        1.24        5.10     13.27 o 
   4  15   6       32.12       13.87     19.73 o 
  -4  16   6      359.83      357.69     40.26 o 
  -3  16   6     1166.85     1191.34     44.37 o 
  -2  16   6     1861.98     1852.07     64.23 o 
  -1  16   6     1370.29     1438.20     54.90 o 
   0  16   6      318.16      322.98     32.36 o 
   1  16   6      191.60      181.35     30.28 o 
   2  16   6      559.96      638.29     44.98 o 
   3  16   6      596.39      600.92     37.08 o 
  -4  17   6      101.08      -26.13     27.37 o 
  -3  17   6       46.56       42.67     19.48 o 
  -2  17   6       37.87       25.40     18.52 o 
  -1  17   6      335.94      385.73     35.04 o 
   0  17   6      242.57      148.43     24.74 o 
   1  17   6      402.10      362.56     36.57 o 
   2  17   6      215.03      178.79     32.56 o 
   3  17   6      129.47      169.41     43.96 o 
  -3  18   6        3.22      -18.66     24.47 o 
  -2  18   6       15.49       33.39     18.48 o 
  -1  18   6        7.50       25.32     19.21 o 
   0  18   6       10.89        2.40     17.24 o 
   1  18   6       19.70       16.31     17.93 o 
   2  18   6       12.74       20.64     21.99 o 
   3  18   6       23.72       15.76     32.35 o 
  -3  19   6       83.69       91.66     38.57 o 
  -2  19   6        3.31       25.61     20.96 o 
  -1  19   6      214.77      204.82     31.66 o 
   0  19   6      171.19      174.79     28.11 o 
   1  19   6      477.02      374.13     39.80 o 
   2  19   6      256.86      239.31     55.16 o 
  -2  20   6      580.32      623.30     50.00 o 
  -1  20   6      428.87      495.38     44.14 o 
   0  20   6       30.95       60.14     35.67 o 
   1  20   6      158.02      100.37     28.41 o 
  -1  21   6       57.42       43.96     36.91 o 
   0  21   6      789.72      765.64     79.63 o 
  -6   1   7      466.90      582.83     43.10 o 
  -5   1   7     1104.13     1163.21     93.32 o 
  -4   1   7      405.02      407.69     49.98 o 
  -3   1   7      211.32      195.60     26.34 o 
  -2   1   7      122.54      119.27     15.55 o 
  -1   1   7     5900.12     5934.40     89.95 o 
   0   1   7     7475.17     7485.76     68.33 o 
   1   1   7     2578.67     2599.69     28.88 o 
   2   1   7      215.58      231.44     15.21 o 
   3   1   7        2.33        2.90      8.09 o 
   4   1   7      204.66      202.92     25.37 o 
   5   1   7      416.22      390.15     36.02 o 
  -6   2   7        8.89       10.32     13.39 o 
  -5   2   7     1039.36     1019.62     46.47 o 
  -4   2   7     1050.98     1122.97     43.84 o 
  -3   2   7     2920.98     2828.30    110.53 o 
  -2   2   7     1784.31     1683.85    121.52 o 
  -1   2   7     2009.41     2141.48     38.65 o 
   0   2   7       97.84      121.18     13.23 o 
   1   2   7     1318.18     1348.23     24.24 o 
   2   2   7      952.49      889.14     20.87 o 
   3   2   7     1691.96     1750.75     42.42 o 
   4   2   7      971.70      878.97     64.70 o 
   5   2   7      194.41      175.95     27.69 o 
  -6   3   7     1699.54     1801.30     75.90 o 
  -5   3   7     2937.37     2970.39     77.07 o 
  -4   3   7     4246.19     4158.97     82.96 o 
  -3   3   7      728.04      683.72     31.77 o 
  -2   3   7     1109.81     1137.22     30.40 o 
  -1   3   7     4112.11     3875.50     53.41 o 
   0   3   7    20675.42    21232.90    194.25 o 
   1   3   7     6816.58     6681.24     55.93 o 
   2   3   7     4188.64     4157.33     61.07 o 
   3   3   7       61.06       81.66     13.82 o 
   4   3   7      577.99      567.36     49.26 o 
   5   3   7      876.89      829.55     77.14 o 
  -6   4   7        5.48       -2.36     16.59 o 
  -5   4   7      185.84      165.58     37.12 o 
  -4   4   7     1364.60     1313.14     51.64 o 
  -3   4   7     2246.54     2212.98     55.39 o 
  -2   4   7     3688.21     3659.18     62.12 o 
  -1   4   7      469.43      495.46     21.35 o 
   0   4   7       12.82       11.11      6.24 o 
   1   4   7      154.71      162.26     11.16 o 
   2   4   7     1742.12     1803.63     34.30 o 
   3   4   7      909.94      982.49     33.36 o 
   4   4   7      139.39      144.19     34.25 o 
   5   4   7      227.52      193.80     55.58 o 
  -6   5   7       30.31        5.69     20.12 o 
  -5   5   7       35.63       48.59     13.90 o 
  -4   5   7      272.33      268.13     27.37 o 
  -3   5   7      365.35      360.96     25.73 o 
  -2   5   7        8.67       11.09      9.61 o 
  -1   5   7       33.19       36.63      9.15 o 
   0   5   7      177.59      210.91     12.31 o 
   1   5   7       66.29       75.62     10.36 o 
   2   5   7       66.09       43.90      9.38 o 
   3   5   7        0.11        8.84      9.66 o 
   4   5   7       55.07       46.45     15.64 o 
   5   5   7        0.95       -8.74     14.07 o 
  -6   6   7        0.23        5.81     27.37 o 
  -5   6   7        3.42       16.59     15.84 o 
  -4   6   7       30.75       10.26     11.88 o 
  -3   6   7      370.46      354.71     21.51 o 
  -2   6   7      159.17      189.27     16.38 o 
  -1   6   7     1298.09     1256.67     43.69 o 
   0   6   7      813.58      813.29     20.77 o 
   1   6   7      144.31      183.28     16.43 o 
   2   6   7      348.03      418.03     24.37 o 
   3   6   7      227.59      243.63     25.95 o 
   4   6   7      235.50      218.57     22.36 o 
   5   6   7      256.30      222.35     31.36 o 
  -6   7   7     1428.96     1319.34     87.10 o 
  -5   7   7     2387.58     2482.19     89.79 o 
  -4   7   7     1680.97     1803.87     47.10 o 
  -3   7   7       10.23        6.13      8.99 o 
  -2   7   7     1657.35     1730.96     40.42 o 
  -1   7   7     7509.61     7240.18     81.60 o 
   0   7   7    11586.57    11546.37     84.01 o 
   1   7   7     4486.62     4472.24     62.28 o 
   2   7   7      162.21      155.08     21.42 o 
   3   7   7       79.33       90.87     13.17 o 
   4   7   7      262.18      232.34     23.63 o 
   5   7   7      662.24      664.56     73.84 o 
  -6   8   7      121.24      150.97     45.21 o 
  -5   8   7      121.85       80.23     22.85 o 
  -4   8   7     2024.26     2049.22     61.18 o 
  -3   8   7       86.85      102.28     16.16 o 
  -2   8   7     6095.72     6194.24     79.22 o 
  -1   8   7     2208.85     2318.54     45.64 o 
   0   8   7      139.57      143.64     10.24 o 
   1   8   7      347.15      370.17     21.39 o 
   2   8   7     1633.21     1603.80     41.26 o 
   3   8   7     1664.03     1736.98     39.45 o 
   4   8   7     1811.23     1827.90     52.47 o 
   5   8   7      262.68      247.37     27.37 o 
  -6   9   7      619.10      635.82     71.34 o 
  -5   9   7     1276.09     1288.74     58.55 o 
  -4   9   7       48.90       48.14     16.98 o 
  -3   9   7      124.23      119.21     13.99 o 
  -2   9   7      410.74      410.93     20.61 o 
  -1   9   7     3268.90     3282.60     47.63 o 
   0   9   7     2514.22     2535.30     55.79 o 
   1   9   7      670.40      722.12     29.32 o 
   2   9   7        7.30       16.48     10.05 o 
   3   9   7      172.73      186.96     26.28 o 
   4   9   7      326.48      256.14     25.05 o 
   5   9   7      181.87      194.79     29.71 o 
  -5  10   7       36.35       42.27     19.54 o 
  -4  10   7       25.04       13.46     15.22 o 
  -3  10   7     1064.94     1087.26     31.68 o 
  -2  10   7      182.63      168.28     15.80 o 
  -1  10   7     2767.82     2737.59     54.00 o 
   0  10   7      909.03      836.35     30.00 o 
   1  10   7      171.06      188.56     17.69 o 
   2  10   7       12.42       21.14     11.01 o 
   3  10   7      269.54      317.52     24.96 o 
   4  10   7      418.85      405.69     38.15 o 
  -5  11   7      411.85      489.49     58.07 o 
  -4  11   7      530.34      584.83     60.62 o 
  -3  11   7      373.19      404.74     22.89 o 
  -2  11   7        2.01        7.13      8.69 o 
  -1  11   7      720.95      781.65     44.12 o 
   0  11   7     1735.39     1750.00     42.73 o 
   1  11   7     1757.91     1764.50     43.01 o 
   2  11   7      357.61      390.12     25.34 o 
   3  11   7      225.20      155.49     19.92 o 
   4  11   7      396.99      388.13     38.32 o 
  -5  12   7      265.56      287.84     53.92 o 
  -4  12   7     1172.22     1230.60     44.12 o 
  -3  12   7     1905.48     1915.06     50.30 o 
  -2  12   7     1413.17     1456.46     36.33 o 
  -1  12   7      318.58      302.13     18.55 o 
   0  12   7       21.64       20.32     11.57 o 
   1  12   7      671.66      659.14     55.16 o 
   2  12   7      696.56      722.69     37.39 o 
   3  12   7      295.95      287.33     25.81 o 
   4  12   7      405.33      347.37     75.49 o 
  -5  13   7      613.29      670.25     74.24 o 
  -4  13   7     1012.34     1047.48     54.01 o 
  -3  13   7      150.18      144.38     19.74 o 
  -2  13   7       14.66       19.90     10.28 o 
  -1  13   7     1477.73     1510.53     43.31 o 
   0  13   7     2761.72     2827.72     81.41 o 
   1  13   7     3655.89     3484.37    116.96 o 
   2  13   7      815.56      907.47     58.06 o 
   3  13   7       78.43       71.37     16.99 o 
   4  13   7       59.08       99.54     31.52 o 
  -5  14   7      135.94      126.09     43.55 o 
  -4  14   7     1156.59     1176.76     56.39 o 
  -3  14   7     2231.68     2233.40     71.25 o 
  -2  14   7     1021.48      959.26     31.25 o 
  -1  14   7      663.23      685.30     33.07 o 
   0  14   7       89.46       78.03     19.13 o 
   1  14   7      942.41      931.27     45.57 o 
   2  14   7      862.90      852.92     37.23 o 
   3  14   7      571.84      585.00     35.31 o 
   4  14   7      267.05      298.21     47.28 o 
  -4  15   7       42.83       31.68     21.43 o 
  -3  15   7        2.13        8.22     12.88 o 
  -2  15   7      149.15      104.54     23.15 o 
  -1  15   7       15.01       20.96     12.15 o 
   0  15   7        0.78       -4.44     14.04 o 
   1  15   7       45.35       18.46     17.01 o 
   2  15   7      143.21      118.29     24.59 o 
   3  15   7       63.88       34.75     16.89 o 
  -4  16   7       21.10       25.65     22.43 o 
  -3  16   7       54.51       45.84     15.75 o 
  -2  16   7        0.21       10.54     15.83 o 
  -1  16   7       57.77       37.85     15.11 o 
   0  16   7      104.26      108.39     23.64 o 
   1  16   7       81.52       49.13     20.09 o 
   2  16   7       80.19       82.42     24.00 o 
   3  16   7      139.60      140.69     26.39 o 
  -4  17   7      235.41      127.33     41.89 o 
  -3  17   7        2.76      -14.31     14.51 o 
  -2  17   7      584.20      617.29     94.15 o 
  -1  17   7     1063.98     1017.38     41.54 o 
   0  17   7      825.18      833.16     49.39 o 
   1  17   7      382.14      377.57     98.50 o 
   2  17   7      117.81       83.29     30.90 o 
   3  17   7       51.55       24.06     31.11 o 
  -3  18   7      903.23      895.88     82.12 o 
  -2  18   7     1470.41     1422.46     62.17 o 
  -1  18   7      894.25      990.76     53.95 o 
   0  18   7      141.53      127.94     47.28 o 
   1  18   7      208.32      159.80     29.76 o 
   2  18   7      463.00      463.28     64.70 o 
  -3  19   7        4.95      -19.91     24.47 o 
  -2  19   7      138.53      193.25     31.94 o 
  -1  19   7      402.26      371.02     38.99 o 
   0  19   7      524.81      386.97     53.50 o 
   1  19   7       87.96       68.56     25.66 o 
   2  19   7       81.33       37.33     33.60 o 
  -2  20   7      226.08      213.64     43.76 o 
  -1  20   7      280.41      217.33     49.36 o 
   0  20   7        2.65       -4.98     29.45 o 
   1  20   7        1.92       31.11     30.69 o 
  -6   0   8       47.71       70.51     31.52 o 
  -5   0   8     1083.07     1138.51     71.75 o 
  -4   0   8     3847.63     3965.08    119.04 o 
  -3   0   8     4104.45     4244.62    113.23 o 
  -2   0   8     4999.05     4860.54    114.06 o 
  -1   0   8      933.00      845.27     46.45 o 
   0   0   8      164.77      197.08     14.53 o 
   1   0   8     4981.54     5174.73     63.17 o 
   2   0   8     1494.17     1400.39     62.42 o 
   3   0   8     3688.88     3660.23    110.33 o 
   4   0   8      799.41      793.02     61.38 o 
   5   0   8       97.73       86.27     35.25 o 
  -6   1   8     1119.50     1248.82     59.64 o 
  -5   1   8     2151.98     2261.34     70.53 o 
  -4   1   8      406.58      511.12     49.77 o 
  -3   1   8       21.02       14.33     10.51 o 
  -2   1   8     1240.81     1278.75     47.70 o 
  -1   1   8     7994.28     7756.83     81.55 o 
   0   1   8     7159.09     7293.97     65.98 o 
   1   1   8     1876.33     1876.27     26.43 o 
   2   1   8      445.66      491.12     20.77 o 
   3   1   8       31.17       12.26     10.20 o 
   4   1   8      469.04      470.71     40.23 o 
   5   1   8      371.89      269.55     33.71 o 
  -6   2   8        9.23        9.34     28.41 o 
  -5   2   8       21.49       24.56     13.87 o 
  -4   2   8       14.35       29.22     13.16 o 
  -3   2   8        5.63       11.13     10.04 o 
  -2   2   8      759.36      756.74     39.19 o 
  -1   2   8      417.38      404.51     20.24 o 
   0   2   8        0.06       14.57      7.35 o 
   1   2   8       10.42        4.27      6.71 o 
   2   2   8      346.78      403.00     26.10 o 
   3   2   8      271.29      325.89     22.72 o 
   4   2   8      273.76      269.72     29.31 o 
   5   2   8       63.95       53.99     21.55 o 
  -6   3   8       18.57       24.72     19.96 o 
  -5   3   8      160.62      189.21     21.53 o 
  -4   3   8      102.89      111.18     18.93 o 
  -3   3   8      919.37      905.08     41.27 o 
  -2   3   8      595.07      579.76     29.31 o 
  -1   3   8      247.77      279.74     17.78 o 
   0   3   8     1004.07     1015.89     24.12 o 
   1   3   8     1195.54     1211.59     24.89 o 
   2   3   8     1285.69     1341.03     30.33 o 
   3   3   8       58.77       44.82     12.19 o 
   4   3   8        4.53        3.45     13.62 o 
   5   3   8      136.13      111.96     25.18 o 
  -6   4   8       32.92       28.62     27.58 o 
  -5   4   8     1724.89     1699.57    138.94 o 
  -4   4   8     2560.20     2584.18    198.67 o 
  -3   4   8     3100.65     3139.15    164.66 o 
  -2   4   8      865.36      900.78     29.13 o 
  -1   4   8      113.23       97.44     13.18 o 
   0   4   8     2869.62     2966.50     40.63 o 
   1   4   8     3306.76     3332.25     41.02 o 
   2   4   8     1566.86     1598.58     33.78 o 
   3   4   8      360.91      341.72     23.44 o 
   4   4   8       51.26       62.40     15.28 o 
   5   4   8       33.37       34.74     18.23 o 
  -6   5   8      340.86      255.91     48.53 o 
  -5   5   8     1412.30     1382.68     55.20 o 
  -4   5   8     2062.50     2129.66     62.69 o 
  -3   5   8       62.50       73.98     16.12 o 
  -2   5   8       24.47       19.21      9.54 o 
  -1   5   8     1231.77     1078.60     49.51 o 
   0   5   8     9173.00     9342.04     76.18 o 
   1   5   8     6398.67     6569.00     75.97 o 
   2   5   8     1649.65     1693.54     35.54 o 
   3   5   8        1.72        6.33      9.78 o 
   4   5   8      261.33      245.90     36.06 o 
   5   5   8      712.63      817.29     52.47 o 
  -6   6   8        7.90       24.89     27.37 o 
  -5   6   8      728.20      687.16     35.59 o 
  -4   6   8     3902.39     3921.10    233.92 o 
  -3   6   8     5136.00     5167.94     99.73 o 
  -2   6   8     1155.72     1224.07     47.68 o 
  -1   6   8      217.42      227.84     25.74 o 
   0   6   8       32.34        7.39      7.60 o 
   1   6   8     3124.54     3223.14     76.04 o 
   2   6   8     2917.99     3049.01     64.71 o 
   3   6   8      415.71      408.27     52.92 o 
   4   6   8      501.42      494.01     60.23 o 
   5   6   8       11.35       29.03     17.88 o 
  -6   7   8      195.65      259.64     52.67 o 
  -5   7   8      167.98      180.15     28.30 o 
  -4   7   8        8.63       31.66     14.92 o 
  -3   7   8        2.03       27.25     10.40 o 
  -2   7   8       21.48       17.89     10.36 o 
  -1   7   8     1289.45     1304.85     35.87 o 
   0   7   8     1528.02     1487.67     36.76 o 
   1   7   8      904.90      897.49     29.93 o 
   2   7   8       21.46       24.22     10.51 o 
   3   7   8      280.30      298.53     24.23 o 
   4   7   8      254.77      204.23     22.83 o 
   5   7   8      103.04       75.56     22.85 o 
  -6   8   8       20.72       53.92     35.25 o 
  -5   8   8       74.90       91.35     23.41 o 
  -4   8   8       21.44       17.33     11.70 o 
  -3   8   8      915.23      849.61     31.99 o 
  -2   8   8      634.49      604.96     51.77 o 
  -1   8   8       10.80        5.53     13.72 o 
   0   8   8        7.37        5.75      9.44 o 
   1   8   8       41.38       44.22     11.78 o 
   2   8   8      457.57      445.34     25.51 o 
   3   8   8        7.88       -7.40     15.46 o 
   4   8   8        3.12       18.54     12.81 o 
  -5   9   8      732.60      816.05     52.17 o 
  -4   9   8     1030.32     1013.28     38.94 o 
  -3   9   8        2.72       15.88      9.33 o 
  -2   9   8      145.99      194.64     16.60 o 
  -1   9   8     2176.25     2258.55     41.31 o 
   0   9   8     4474.12     4438.71     67.27 o 
   1   9   8     1438.31     1443.12     49.03 o 
   2   9   8      274.06      285.05     31.50 o 
   3   9   8      103.37       71.40     15.30 o 
   4   9   8      403.95      433.16     31.26 o 
  -5  10   8      623.69      656.01     48.85 o 
  -4  10   8     1659.99     1620.46     62.07 o 
  -3  10   8     1503.96     1541.27     38.60 o 
  -2  10   8     3111.17     3050.25     56.03 o 
  -1  10   8      571.21      583.64     30.15 o 
   0  10   8      240.11      236.01     20.83 o 
   1  10   8     1213.86     1297.63     37.81 o 
   2  10   8     1865.69     1853.58     47.61 o 
   3  10   8      701.40      759.84     35.41 o 
   4  10   8      954.92      886.86     79.84 o 
  -5  11   8      915.98     1036.48     86.27 o 
  -4  11   8      226.07      178.55     24.98 o 
  -3  11   8      183.86      198.36     26.76 o 
  -2  11   8      610.54      648.66     27.22 o 
  -1  11   8     2419.47     2373.52     44.05 o 
   0  11   8     1902.05     1902.32    107.38 o 
   1  11   8     1642.49     1491.65     54.55 o 
   2  11   8       43.88       52.86     13.95 o 
   3  11   8      224.66      239.19     24.33 o 
   4  11   8       26.03       30.59     20.30 o 
  -5  12   8       11.45      -15.35     26.13 o 
  -4  12   8      386.24      388.05     35.25 o 
  -3  12   8      671.08      660.65     29.59 o 
  -2  12   8       63.34       84.33     13.49 o 
  -1  12   8     1054.32      980.62     35.84 o 
   0  12   8      200.15      183.48     25.89 o 
   1  12   8      128.37      102.87     21.70 o 
   2  12   8      563.70      540.00     31.87 o 
   3  12   8      412.69      463.40     30.91 o 
   4  12   8       56.07       75.07     31.52 o 
  -5  13   8       21.18       24.06     32.35 o 
  -4  13   8       37.30       28.17     15.68 o 
  -3  13   8      143.99      120.36     19.08 o 
  -2  13   8      173.61      212.17     18.83 o 
  -1  13   8       70.02       72.19     14.78 o 
   0  13   8        0.08       -7.70     13.45 o 
   1  13   8      103.66       91.29     21.54 o 
   2  13   8       85.15      109.65     40.85 o 
   3  13   8        0.94        7.51     13.23 o 
   4  13   8       42.44       59.31     31.52 o 
  -4  14   8      556.50      576.97     90.21 o 
  -3  14   8      549.98      563.98     33.53 o 
  -2  14   8      250.78      249.13     23.87 o 
  -1  14   8        0.86       11.37     11.96 o 
   0  14   8       35.60       58.28     18.37 o 
   1  14   8      239.48      237.46     30.35 o 
   2  14   8      406.07      343.73     41.68 o 
   3  14   8      257.90      290.82     28.16 o 
  -4  15   8      158.76      195.97     38.37 o 
  -3  15   8        4.56        4.76     13.50 o 
  -2  15   8      639.06      661.28     35.56 o 
  -1  15   8     1774.07     1826.76     84.80 o 
   0  15   8     1918.48     1874.43     68.43 o 
   1  15   8      708.73      707.01     46.45 o 
   2  15   8      227.70      234.32     32.40 o 
   3  15   8       79.68       48.33     29.86 o 
  -4  16   8      361.16      295.72     55.99 o 
  -3  16   8     1003.83      990.10     49.29 o 
  -2  16   8     1178.33     1258.51     89.17 o 
  -1  16   8     1040.74     1045.53     44.27 o 
   0  16   8        3.74        2.95     16.55 o 
   1  16   8      234.21      208.76     37.74 o 
   2  16   8      467.45      487.22     86.48 o 
   3  16   8      707.15      745.32     74.66 o 
  -3  17   8      110.58      111.22     37.12 o 
  -2  17   8      518.44      585.44     45.75 o 
  -1  17   8      391.68      416.96     31.31 o 
   0  17   8      445.48      410.19     55.16 o 
   1  17   8       78.74       58.80     51.02 o 
   2  17   8       28.28       26.96     31.11 o 
  -3  18   8        8.70        9.58     34.84 o 
  -2  18   8        0.23       -1.87     20.21 o 
  -1  18   8      197.22      166.73     43.55 o 
   0  18   8       59.90       40.01     20.12 o 
   1  18   8       77.95      123.68     33.60 o 
   2  18   8        1.47       16.18     31.11 o 
  -2  19   8       19.02       20.35     22.14 o 
  -1  19   8      140.53      131.89     41.89 o 
   0  19   8      232.96      192.73     32.70 o 
   1  19   8      360.44      348.40     59.73 o 
  -1  20   8       84.63      143.92     42.72 o 
   0  20   8       42.99       36.02     25.22 o 
  -6   1   9       77.45       93.98     36.71 o 
  -5   1   9      297.41      242.57     84.40 o 
  -4   1   9       10.72       12.19     12.31 o 
  -3   1   9      358.04      297.25     25.37 o 
  -2   1   9      232.53      212.97     21.55 o 
  -1   1   9      428.23      415.69     26.68 o 
   0   1   9      493.00      478.93     19.10 o 
   1   1   9      683.55      712.90     20.91 o 
   2   1   9        0.25       -5.42      9.52 o 
   3   1   9       63.87       34.95     16.38 o 
   4   1   9       93.17       43.48     16.55 o 
   5   1   9      261.56      234.49     53.50 o 
  -6   2   9       46.87       26.13     29.03 o 
  -5   2   9     1257.38     1341.25    114.68 o 
  -4   2   9     4912.15     5133.23    238.69 o 
  -3   2   9     6223.64     6236.42    355.86 o 
  -2   2   9     2473.79     2579.91    133.14 o 
  -1   2   9      396.44      423.90     21.89 o 
   0   2   9     1528.76     1537.58     31.57 o 
   1   2   9     5902.64     5950.80     69.04 o 
   2   2   9     2929.32     3016.66     56.24 o 
   3   2   9     1555.57     1561.07     43.62 o 
   4   2   9      326.95      303.56     59.52 o 
   5   2   9        5.68       -6.21     17.00 o 
  -6   3   9      670.11      673.98     68.43 o 
  -5   3   9      469.67      501.03     63.04 o 
  -4   3   9      111.60      111.57     19.78 o 
  -3   3   9      444.86      453.58     30.34 o 
  -2   3   9      648.19      577.22     31.44 o 
  -1   3   9     2263.35     2338.67     46.85 o 
   0   3   9     4791.57     4859.69     55.77 o 
   1   3   9     3105.48     3105.51     41.69 o 
   2   3   9      344.67      366.79     40.70 o 
   3   3   9       98.98       85.81     15.21 o 
   4   3   9      332.75      344.80     36.08 o 
   5   3   9      337.85      303.04     36.22 o 
  -6   4   9       17.25      -21.98     21.98 o 
  -5   4   9      545.45      586.17     40.86 o 
  -4   4   9     2689.76     2537.39     70.20 o 
  -3   4   9     2462.22     2462.50     63.75 o 
  -2   4   9      598.44      606.27     27.01 o 
  -1   4   9       88.07       76.14     22.93 o 
   0   4   9      451.63      452.81     24.90 o 
   1   4   9     2540.93     2649.96     45.32 o 
   2   4   9     1779.33     1729.35     36.40 o 
   3   4   9      333.35      333.40     24.49 o 
   4   4   9      152.36       97.26     28.62 o 
   5   4   9        7.88       -6.80     16.71 o 
  -6   5   9        0.12       12.03     26.54 o 
  -5   5   9       69.82       71.37     18.87 o 
  -4   5   9      109.20      123.06     25.92 o 
  -3   5   9       74.39       55.43     16.18 o 
  -2   5   9      551.53      533.54     33.79 o 
  -1   5   9      770.57      828.40     29.06 o 
   0   5   9        0.35       -2.59      6.94 o 
   1   5   9       70.11       65.15     12.73 o 
   2   5   9        0.11       16.93      8.95 o 
   3   5   9       25.88       15.76     11.27 o 
   4   5   9        1.22       -2.04     15.63 o 
  -6   6   9        7.95       -7.05     24.47 o 
  -5   6   9      200.92      212.52     23.58 o 
  -4   6   9      974.78     1026.09     54.13 o 
  -3   6   9     3681.73     3672.27     79.77 o 
  -2   6   9      183.66      208.18     32.85 o 
  -1   6   9      252.30      246.44     21.43 o 
   0   6   9       13.49       -2.83      9.46 o 
   1   6   9     1953.13     2012.52     44.87 o 
   2   6   9     1094.21     1169.78     31.55 o 
   3   6   9      771.35      697.68     33.70 o 
   4   6   9       37.91       45.70     15.23 o 
  -5   7   9      668.34      727.23     49.39 o 
  -4   7   9      123.04      123.80     22.12 o 
  -3   7   9      446.27      480.57     27.58 o 
  -2   7   9      828.78      851.38     31.42 o 
  -1   7   9     2738.99     2800.26     54.38 o 
   0   7   9     1386.96     1432.80     42.08 o 
   1   7   9      814.04      818.89     30.36 o 
   2   7   9       85.58       94.19     15.42 o 
   3   7   9      408.04      407.20     40.84 o 
   4   7   9       83.97      102.59     18.83 o 
  -5   8   9      413.24      357.86     38.71 o 
  -4   8   9     1664.27     1700.99     50.03 o 
  -3   8   9     1789.44     1812.98     48.13 o 
  -2   8   9     2856.99     2763.43     56.39 o 
  -1   8   9      219.24      202.51     26.27 o 
   0   8   9       15.58       13.88     20.32 o 
   1   8   9     1098.00     1137.85     35.67 o 
   2   8   9     2641.83     2733.38     66.68 o 
   3   8   9     1021.28     1132.49     50.96 o 
   4   8   9      389.21      372.62     30.61 o 
  -5   9   9      476.98      565.53     46.62 o 
  -4   9   9       47.57       34.07     13.82 o 
  -3   9   9      519.82      523.77     26.06 o 
  -2   9   9     1951.65     2002.40     70.77 o 
  -1   9   9     2590.43     2684.25     76.34 o 
   0   9   9     1843.16     1892.17     45.84 o 
   1   9   9      614.08      646.79     73.00 o 
   2   9   9       25.88       38.82     13.32 o 
   3   9   9      208.41      201.88     27.16 o 
   4   9   9      293.38      241.28     48.53 o 
  -5  10   9       68.68       86.68     37.74 o 
  -4  10   9       49.98       75.47     16.93 o 
  -3  10   9        3.43       13.78     10.16 o 
  -2  10   9      111.14      109.07     12.73 o 
  -1  10   9      516.12      505.93     23.25 o 
   0  10   9      256.41      265.24     40.23 o 
   1  10   9       89.79      116.30     21.85 o 
   2  10   9       22.18       40.16     13.86 o 
   3  10   9       31.10       32.62     16.82 o 
   4  10   9       98.98      122.02     57.03 o 
  -5  11   9        2.92      -11.20     26.54 o 
  -4  11   9        5.91      -15.44     15.44 o 
  -3  11   9      113.12       86.56     14.92 o 
  -2  11   9      410.05      353.79     24.66 o 
  -1  11   9      116.32      110.64     17.51 o 
   0  11   9       15.70        5.14     15.64 o 
   1  11   9      250.73      238.71     29.02 o 
   2  11   9      435.47      391.32     27.39 o 
   3  11   9       11.89        1.43     17.63 o 
   4  11   9       46.07       80.05     31.52 o 
  -5  12   9      534.52      503.52     69.68 o 
  -4  12   9     2208.85     2266.67     62.14 o 
  -3  12   9     2924.22     2870.34     57.12 o 
  -2  12   9      583.76      576.37     29.99 o 
  -1  12   9       16.47       44.04     14.06 o 
   0  12   9     1103.57     1159.82     51.33 o 
   1  12   9     2197.85     2289.05     92.91 o 
   2  12   9     1143.68     1230.01     54.99 o 
   3  12   9      391.57      444.82     32.51 o 
  -4  13   9      164.35      216.81     39.13 o 
  -3  13   9        7.80        8.33     13.07 o 
  -2  13   9     1078.10     1077.08     44.77 o 
  -1  13   9      722.58      768.42     48.81 o 
   0  13   9     2742.74     2547.02    108.67 o 
   1  13   9     1223.52     1245.18     65.95 o 
   2  13   9      116.45      120.77     25.18 o 
   3  13   9       45.76       31.47     16.46 o 
  -4  14   9      602.95      630.44     46.05 o 
  -3  14   9      711.92      741.01     38.42 o 
  -2  14   9      154.23      151.61     28.20 o 
  -1  14   9        7.79       20.21     12.65 o 
   0  14   9       97.33       54.14     38.99 o 
   1  14   9      344.98      322.02    101.41 o 
   2  14   9      606.94      593.00     45.46 o 
   3  14   9      181.74      170.05     42.31 o 
  -4  15   9       13.16       25.30     28.20 o 
  -3  15   9        0.57        7.54     14.53 o 
  -2  15   9       56.54       58.55     17.18 o 
  -1  15   9       35.10       33.68     14.02 o 
   0  15   9      354.41      321.10     70.51 o 
   1  15   9      161.93      190.14     29.64 o 
   2  15   9       26.89       35.29     36.08 o 
   3  15   9        3.78       92.08     34.84 o 
  -3  16   9      166.50      190.02     32.22 o 
  -2  16   9       66.07       77.45     22.85 o 
  -1  16   9      115.29       60.55     22.43 o 
   0  16   9       27.87       20.94     17.70 o 
   1  16   9       32.58       50.33     21.97 o 
   2  16   9      273.21      232.26     51.43 o 
  -3  17   9       78.86       92.27     26.97 o 
  -2  17   9      469.22      503.01     45.21 o 
  -1  17   9      659.50      532.17     70.72 o 
   0  17   9      487.29      465.36     57.24 o 
   1  17   9      230.24      213.06     39.82 o 
   2  17   9       22.07       53.09     34.01 o 
  -2  18   9      469.38      493.28     45.45 o 
  -1  18   9      113.94      103.60     25.81 o 
   0  18   9        0.08      -12.90     19.19 o 
   1  18   9      396.72      323.10     56.82 o 
  -1  19   9     1105.98     1087.91     90.42 o 
   0  19   9      801.53      779.33     77.14 o 
  -5   0  10      505.86      571.54     58.07 o 
  -4   0  10     3265.95     3022.33    111.57 o 
  -3   0  10     1987.35     2012.40     84.61 o 
  -2   0  10     2339.77     2327.62     86.27 o 
  -1   0  10     1814.48     1580.22     70.92 o 
   0   0  10      579.04      623.79     51.02 o 
   1   0  10     3490.02     3681.26     58.88 o 
   2   0  10     3008.95     3179.81     73.90 o 
   3   0  10     2346.18     2486.05    100.79 o 
   4   0  10      299.22      420.98     53.50 o 
  -5   1  10      202.60      229.29     30.05 o 
  -4   1  10       98.25      103.90     23.85 o 
  -3   1  10     2116.69     2102.77     73.00 o 
  -2   1  10     4166.76     3902.81    129.82 o 
  -1   1  10     2585.10     2592.55     68.23 o 
   0   1  10     1299.17     1317.38     49.51 o 
   1   1  10      125.55      149.98     13.04 o 
   2   1  10      493.42      526.68     27.67 o 
   3   1  10      389.91      394.17     32.98 o 
   4   1  10      334.71      342.69     35.00 o 
  -5   2  10        0.22       -5.45     12.45 o 
  -4   2  10       22.54        8.61     12.10 o 
  -3   2  10      728.30      718.80     47.90 o 
  -2   2  10       79.45       92.86     33.39 o 
  -1   2  10      396.50      334.16     21.63 o 
   0   2  10      157.56      185.49     16.85 o 
   1   2  10        0.42       16.16      7.84 o 
   2   2  10      651.33      647.04     30.08 o 
   3   2  10       64.41       70.60     18.47 o 
   4   2  10      120.97       81.67     69.26 o 
  -5   3  10       76.89       27.57     28.41 o 
  -4   3  10       94.14       61.73     19.29 o 
  -3   3  10        9.69       29.91     12.76 o 
  -2   3  10      139.05      130.02     19.42 o 
  -1   3  10       74.35       89.05     13.92 o 
   0   3  10       20.87       43.86     10.09 o 
   1   3  10       91.44      104.48     13.06 o 
   2   3  10        0.86        9.65      9.77 o 
   3   3  10       47.99       37.85     13.44 o 
   4   3  10      200.76      235.37     44.79 o 
  -5   4  10      427.20      421.18     61.80 o 
  -4   4  10     2457.63     2456.28     71.95 o 
  -3   4  10     3878.12     3949.35     85.92 o 
  -2   4  10     2679.90     2654.51     54.27 o 
  -1   4  10        0.04       -2.61      8.01 o 
   0   4  10      780.17      860.26     35.02 o 
   1   4  10     1349.17     1447.62     38.95 o 
   2   4  10     2103.04     2192.93     98.03 o 
   3   4  10     1007.69      986.47     79.24 o 
   4   4  10        1.64        5.64     14.82 o 
  -5   5  10      226.03      243.80     31.23 o 
  -4   5  10       16.13       -0.21     11.46 o 
  -3   5  10      652.77      702.66     38.71 o 
  -2   5  10     2048.07     2176.04     49.77 o 
  -1   5  10      737.25      757.67     30.13 o 
   0   5  10     2065.94     2079.23     47.59 o 
   1   5  10      864.10      875.64     79.79 o 
   2   5  10        1.57       -5.18     10.60 o 
   3   5  10      438.52      425.26     28.73 o 
   4   5  10      106.79      108.81     24.30 o 
  -5   6  10      697.12      713.05     46.62 o 
  -4   6  10     2522.17     2521.34    114.27 o 
  -3   6  10     3179.78     2937.50     96.02 o 
  -2   6  10      101.84      148.87     19.94 o 
  -1   6  10       87.08       86.88     14.48 o 
   0   6  10      829.41      901.92     33.02 o 
   1   6  10     3489.36     3548.94     61.49 o 
   2   6  10     2004.30     2064.46     49.59 o 
   3   6  10      293.84      281.29     25.21 o 
   4   6  10      145.19      151.51     27.52 o 
  -5   7  10       24.70       47.75     16.18 o 
  -4   7  10       81.26      137.27     23.61 o 
  -3   7  10       56.65       47.42     17.37 o 
  -2   7  10      184.46      226.50     21.42 o 
  -1   7  10      870.88      877.92     33.50 o 
   0   7  10      501.54      542.87     37.38 o 
   1   7  10      427.64      380.16     24.29 o 
   2   7  10       89.46       98.50     17.94 o 
   3   7  10       40.94       48.15     14.85 o 
   4   7  10      141.25      113.02     21.19 o 
  -5   8  10       13.73       14.02     20.05 o 
  -4   8  10       79.05       83.66     19.46 o 
  -3   8  10      118.89       82.67     15.66 o 
  -2   8  10      148.69      135.99     23.55 o 
  -1   8  10      556.30      562.12     29.19 o 
   0   8  10      116.78       72.83     19.39 o 
   1   8  10      433.55      419.08     34.42 o 
   2   8  10       64.19       78.94     15.37 o 
   3   8  10      166.30      168.52     26.80 o 
   4   8  10       33.28       30.30     15.95 o 
  -5   9  10        3.98      -19.91     26.54 o 
  -4   9  10      148.60      158.04     45.46 o 
  -3   9  10      538.60      564.18     31.66 o 
  -2   9  10     2401.37     2482.41     56.99 o 
  -1   9  10     1105.25      986.28     70.10 o 
   0   9  10      146.12      147.17     31.73 o 
   1   9  10       17.63        3.74     15.41 o 
   2   9  10       83.23       80.89     22.19 o 
   3   9  10      191.27      188.23     53.50 o 
   4   9  10      209.68      170.47     41.06 o 
  -5  10  10      330.79      365.82     61.38 o 
  -4  10  10     1209.23     1254.64     46.76 o 
  -3  10  10     1926.36     1919.99     59.57 o 
  -2  10  10     1867.58     1809.02     43.09 o 
  -1  10  10        6.99        1.26     12.08 o 
   0  10  10      391.89      416.31     35.72 o 
   1  10  10      959.23     1099.79     50.83 o 
   2  10  10     1752.33     1936.92     89.59 o 
   3  10  10      982.19     1028.83     57.44 o 
  -5  11  10      436.71      391.12     66.36 o 
  -4  11  10       33.80       37.95     20.53 o 
  -3  11  10      313.68      308.85     23.79 o 
  -2  11  10      836.07      796.33     31.12 o 
  -1  11  10     2151.97     2059.38     53.33 o 
   0  11  10     1042.30     1117.22     62.01 o 
   1  11  10      568.67      496.02     84.40 o 
   2  11  10        1.02       21.04     18.74 o 
   3  11  10      175.20      208.96     30.34 o 
  -4  12  10      331.00      354.83     32.15 o 
  -3  12  10       72.32       96.33     16.67 o 
  -2  12  10        1.81       20.46     10.72 o 
  -1  12  10        2.77        8.24     12.90 o 
   0  12  10       34.65       35.95     18.63 o 
   1  12  10      255.48      322.00     34.57 o 
   2  12  10      240.73      225.92     31.53 o 
   3  12  10       86.58       72.58     29.45 o 
  -4  13  10      107.80      108.81     23.39 o 
  -3  13  10       53.23       87.39     16.84 o 
  -2  13  10       20.94       20.32     14.80 o 
  -1  13  10       16.74       32.42     13.85 o 
   0  13  10       92.90       70.76     21.81 o 
   1  13  10       23.15       18.70     23.43 o 
   2  13  10       51.14       65.60     22.82 o 
  -4  14  10      561.27      571.04    101.62 o 
  -3  14  10      426.46      419.72     32.28 o 
  -2  14  10      186.95      209.30     36.43 o 
  -1  14  10      377.07      338.51     28.01 o 
   0  14  10      182.37      149.62     27.27 o 
   1  14  10      319.35      238.35     32.11 o 
   2  14  10      477.42      519.64     45.49 o 
  -3  15  10      552.97      500.36     64.49 o 
  -2  15  10      932.24      929.81     43.89 o 
  -1  15  10      879.20     1078.37     81.71 o 
   0  15  10      952.26      935.83    128.16 o 
   1  15  10      220.40      153.90     29.76 o 
   2  15  10       13.92       12.03     30.69 o 
  -3  16  10      362.60      323.09     60.76 o 
  -2  16  10      150.68      138.28     25.55 o 
  -1  16  10       67.54       54.98     21.81 o 
   0  16  10       69.44       25.67     45.21 o 
   1  16  10      575.29      540.80    134.80 o 
   2  16  10      392.80      433.42     62.63 o 
  -2  17  10      261.67      225.81     36.06 o 
  -1  17  10      514.38      559.38     46.62 o 
   0  17  10      499.43      500.68    100.79 o 
   1  17  10      157.69      144.34     44.79 o 
  -1  18  10        4.73       36.42     23.96 o 
   0  18  10       89.97       43.55     37.33 o 
  -5   1  11      162.11      109.79     23.08 o 
  -4   1  11       54.39       28.42     15.05 o 
  -3   1  11      419.56      441.22     32.98 o 
  -2   1  11     2869.44     2809.22     70.97 o 
  -1   1  11     1312.83     1344.76     54.54 o 
   0   1  11      433.65      464.88     26.36 o 
   1   1  11       94.86       82.47     12.88 o 
   2   1  11       59.32       63.97     16.20 o 
   3   1  11      101.76      123.67     30.28 o 
   4   1  11      400.46      306.66     61.80 o 
  -5   2  11      462.06      488.14     40.76 o 
  -4   2  11     1139.32     1072.53     49.82 o 
  -3   2  11     1095.49     1050.56     46.16 o 
  -2   2  11     1695.40     1582.19     53.66 o 
  -1   2  11      266.73      288.71     58.27 o 
   0   2  11       65.06       80.18     12.44 o 
   1   2  11     1292.46     1405.04     31.06 o 
   2   2  11     2026.59     2045.49     51.43 o 
   3   2  11      494.73      501.91     38.10 o 
   4   2  11       47.74       42.33     19.23 o 
  -5   3  11       59.31       45.24     20.52 o 
  -4   3  11       28.94       48.97     16.57 o 
  -3   3  11     2399.35     2242.22     66.87 o 
  -2   3  11     4729.43     4666.16     93.06 o 
  -1   3  11     1331.99     1400.07     40.99 o 
   0   3  11     2404.52     2496.56     55.40 o 
   1   3  11       64.27       52.62     12.68 o 
   2   3  11      353.38      447.07     32.94 o 
   3   3  11      846.15      865.56     87.51 o 
   4   3  11      387.64      401.00     52.88 o 
  -5   4  11      347.82      363.04     38.08 o 
  -4   4  11      860.13      832.13     46.76 o 
  -3   4  11     1319.47     1419.71     68.64 o 
  -2   4  11      148.91      121.44     21.25 o 
  -1   4  11       20.97       23.87     10.93 o 
   0   4  11      797.88      837.93     33.31 o 
   1   4  11     1092.14     1123.18     36.66 o 
   2   4  11      698.31      710.22     36.31 o 
   3   4  11      256.81      249.27     24.82 o 
   4   4  11        5.69       14.77     18.58 o 
  -5   5  11       53.32       59.86     21.30 o 
  -4   5  11        7.64       -3.11     12.61 o 
  -3   5  11      105.99       91.72     31.11 o 
  -2   5  11       90.25       72.39     15.13 o 
  -1   5  11        2.03       10.57     10.75 o 
   0   5  11        4.74       26.88     11.44 o 
   1   5  11      190.74      197.56     25.35 o 
   2   5  11      250.94      254.68     23.07 o 
   3   5  11        6.79        7.09     12.04 o 
   4   5  11       12.86       17.42     18.48 o 
  -5   6  11       11.93       -8.30     23.64 o 
  -4   6  11       36.48       10.66     15.22 o 
  -3   6  11       20.05       16.34     13.05 o 
  -2   6  11       74.22      105.42     16.64 o 
  -1   6  11      248.18      224.20     21.36 o 
   0   6  11        8.82       17.48     16.41 o 
   1   6  11      100.97      132.65     23.60 o 
   2   6  11      231.86      285.02     34.42 o 
   3   6  11      234.83      258.80     59.83 o 
   4   6  11       43.02        4.87     17.45 o 
  -5   7  11      323.78      362.91     54.75 o 
  -4   7  11      172.55      141.40     24.03 o 
  -3   7  11     2441.28     2367.12     96.85 o 
  -2   7  11     3454.07     3597.13    170.67 o 
  -1   7  11     4273.54     4338.22     75.12 o 
   0   7  11      525.98      510.61     38.24 o 
   1   7  11       19.78        0.79     14.29 o 
   2   7  11      353.63      324.77     32.05 o 
   3   7  11      571.87      550.66     42.34 o 
   4   7  11      487.25      440.82     87.10 o 
  -5   8  11      354.48      347.77     52.67 o 
  -4   8  11      787.23      751.69     46.61 o 
  -3   8  11      982.25      972.69     39.46 o 
  -2   8  11      817.42      805.96     34.91 o 
  -1   8  11       18.19        9.83     12.29 o 
   0   8  11      368.72      353.28     34.86 o 
   1   8  11      490.59      553.52     39.62 o 
   2   8  11     1403.36     1380.03     44.71 o 
   3   8  11      633.04      671.89     56.20 o 
  -5   9  11       24.65       -9.95     25.30 o 
  -4   9  11        0.18       -2.31     11.27 o 
  -3   9  11      359.76      336.04     27.54 o 
  -2   9  11     1363.35     1294.66     43.55 o 
  -1   9  11     1473.68     1369.94     86.68 o 
   0   9  11      441.85      389.87     35.83 o 
   1   9  11       41.57       34.92     18.90 o 
   2   9  11       37.50       69.66     20.89 o 
   3   9  11      304.59      252.86     40.44 o 
  -4  10  11       32.45       18.33     14.34 o 
  -3  10  11       13.27       14.26     11.09 o 
  -2  10  11       21.51       38.45     11.23 o 
  -1  10  11       68.98       44.25     15.71 o 
   0  10  11        5.20       -1.58     17.63 o 
   1  10  11       99.96       70.24     27.79 o 
   2  10  11       14.70       -5.20     17.86 o 
   3  10  11       27.58       34.28     32.14 o 
  -4  11  11        5.39      -15.00     17.09 o 
  -3  11  11      224.98      249.72     30.06 o 
  -2  11  11      197.91      174.94     23.86 o 
  -1  11  11      528.09      514.36     37.46 o 
   0  11  11       54.13       43.77     19.66 o 
   1  11  11       29.28        8.57     16.24 o 
   2  11  11       36.60       35.41     21.39 o 
  -4  12  11      737.95      783.96    178.14 o 
  -3  12  11      660.11      720.41     33.93 o 
  -2  12  11       77.56       87.97     18.98 o 
  -1  12  11       46.46       50.09     16.06 o 
   0  12  11      762.91      778.09     49.01 o 
   1  12  11      716.59      810.61     50.67 o 
   2  12  11      626.34      644.98     48.42 o 
  -4  13  11        4.44       11.67     21.90 o 
  -3  13  11      432.65      466.64     29.49 o 
  -2  13  11      790.51      759.94     41.29 o 
  -1  13  11      517.43      348.81     56.82 o 
   0  13  11      755.60      658.36     95.60 o 
   1  13  11      144.85      154.11     28.41 o 
   2  13  11        0.06       29.86     31.52 o 
  -3  14  11      631.33      560.45     39.39 o 
  -2  14  11       61.68       55.99     18.83 o 
  -1  14  11      321.87      325.42     54.33 o 
   0  14  11      417.81      413.88     40.78 o 
   1  14  11      856.40      773.19     52.78 o 
   2  14  11      608.08      705.50     72.17 o 
  -3  15  11       80.24       58.09     26.51 o 
  -2  15  11       80.33       72.11     21.38 o 
  -1  15  11       49.11        8.71     21.26 o 
   0  15  11        7.81        2.91     21.06 o 
   1  15  11      304.58      205.30     48.11 o 
  -2  16  11       40.29       41.78     25.10 o 
  -1  16  11       29.99       -8.40     35.25 o 
   0  16  11       38.90       94.98     39.40 o 
   1  16  11        6.98      -26.96     26.96 o 
  -1  17  11      401.33      246.37     49.77 o 
  -5   0  12      334.10      248.02     49.77 o 
  -4   0  12       62.26       34.84     22.40 o 
  -3   0  12       44.70       39.40     23.64 o 
  -2   0  12      130.98      166.73     33.60 o 
  -1   0  12      981.00     1094.96     68.85 o 
   0   0  12      324.19      233.51     42.72 o 
   1   0  12      483.70      597.37     38.37 o 
   2   0  12      524.21      594.35     53.92 o 
   3   0  12      296.84      280.38     45.62 o 
   4   0  12       18.68        9.12     26.54 o 
  -5   1  12      284.27      297.20     36.44 o 
  -4   1  12       25.90        9.12     14.08 o 
  -3   1  12     1586.12     1335.09     53.80 o 
  -2   1  12     3843.11     3724.72    120.28 o 
  -1   1  12     3390.43     3471.62     84.55 o 
   0   1  12      554.49      639.13     67.81 o 
   1   1  12        7.79       11.86     10.38 o 
   2   1  12      299.86      365.48     56.20 o 
   3   1  12      692.07      707.26     48.32 o 
   4   1  12      606.36      543.67     56.61 o 
  -5   2  12       35.14       24.06     26.54 o 
  -4   2  12      136.93      102.19     21.78 o 
  -3   2  12      139.52       94.05     19.46 o 
  -2   2  12        0.64       -9.25     10.80 o 
  -1   2  12       39.73       53.74     16.85 o 
   0   2  12       90.42       95.37     17.13 o 
   1   2  12      115.04      132.06     22.33 o 
   2   2  12      288.20      336.23     26.53 o 
   3   2  12       72.99       57.73     19.66 o 
   4   2  12        0.12       -0.41     17.24 o 
  -5   3  12       63.02      130.23     39.40 o 
  -4   3  12        6.13        9.43     13.85 o 
  -3   3  12       72.28       70.73     18.90 o 
  -2   3  12        0.93        1.04     11.44 o 
  -1   3  12      427.63      433.95     35.42 o 
   0   3  12       88.20       77.40     16.12 o 
   1   3  12       16.02       11.54     11.24 o 
   2   3  12        2.71      -10.31     10.31 o 
   3   3  12        4.18       12.46     16.77 o 
  -5   4  12      726.26      804.21     73.41 o 
  -4   4  12      704.63      599.34     42.67 o 
  -3   4  12      320.10      254.71     29.70 o 
  -2   4  12       36.13       26.23     15.27 o 
  -1   4  12      887.62      864.40     35.42 o 
   0   4  12      407.14      449.07     57.46 o 
   1   4  12      744.01      793.18     34.16 o 
   2   4  12      683.75      640.38     33.66 o 
   3   4  12        3.29        6.06     16.52 o 
  -5   5  12      142.98      131.89     42.31 o 
  -4   5  12       45.73       56.72     17.74 o 
  -3   5  12     1039.36      941.23     77.14 o 
  -2   5  12     2598.78     2565.56     93.14 o 
  -1   5  12     2791.24     2797.65     61.54 o 
   0   5  12     1657.67     1572.44     74.66 o 
   1   5  12      130.27      162.20     25.56 o 
   2   5  12      103.14       88.03     21.60 o 
   3   5  12      627.45      654.32     54.88 o 
  -4   6  12      733.82      666.79     76.11 o 
  -3   6  12      461.47      346.63     33.93 o 
  -2   6  12       19.44       21.97     13.26 o 
  -1   6  12      420.79      475.19     29.58 o 
   0   6  12     1286.41     1303.41     76.94 o 
   1   6  12     1242.35     1253.67     53.56 o 
   2   6  12      315.03      298.12     31.99 o 
   3   6  12      203.27      184.90     23.70 o 
  -4   7  12        0.90      -13.17     14.10 o 
  -3   7  12       18.67       34.88     16.32 o 
  -2   7  12      238.75      193.77     22.13 o 
  -1   7  12       10.05       26.62     12.62 o 
   0   7  12        0.45       -1.14     15.34 o 
   1   7  12       55.78       60.06     21.02 o 
   2   7  12        0.78        9.95     24.89 o 
   3   7  12       47.05       57.83     26.13 o 
  -4   8  12       86.44      102.32     24.33 o 
  -3   8  12      128.59      139.00     25.08 o 
  -2   8  12       40.48       56.65     15.75 o 
  -1   8  12       28.93       11.37     17.73 o 
   0   8  12        0.01        9.55     22.40 o 
   1   8  12        3.60        6.22     38.78 o 
   2   8  12       26.29       28.62     28.62 o 
   3   8  12        0.29       34.10     21.22 o 
  -4   9  12        1.70       14.22     15.57 o 
  -3   9  12      684.08      611.04     37.42 o 
  -2   9  12     1607.62     1599.56     50.42 o 
  -1   9  12     1032.84     1003.65     53.31 o 
   0   9  12      471.99      445.27     58.07 o 
   1   9  12        0.17        7.54     16.82 o 
   2   9  12      185.91      216.09     47.70 o 
   3   9  12      347.92      297.80     49.36 o 
  -4  10  12      396.28      403.12     33.85 o 
  -3  10  12      433.82      427.02     34.67 o 
  -2  10  12        3.47       10.22     13.50 o 
  -1  10  12      245.62      240.45     25.00 o 
   0  10  12      511.82      519.27     43.16 o 
   1  10  12      387.78      460.25     42.04 o 
   2  10  12      774.64      644.53     73.00 o 
  -4  11  12      119.24      133.55     75.69 o 
  -3  11  12      606.63      555.50     30.98 o 
  -2  11  12     1066.20     1121.89     46.00 o 
  -1  11  12     1313.17     1261.74     61.18 o 
   0  11  12      309.53      372.10     39.14 o 
   1  11  12        2.93       42.04     19.25 o 
   2  11  12       27.44       35.73     39.19 o 
  -4  12  12      320.12      377.43     62.21 o 
  -3  12  12      342.29      344.34     27.50 o 
  -2  12  12       21.32       11.20     14.59 o 
  -1  12  12       27.77       20.53     18.77 o 
   0  12  12      516.97      537.14     44.85 o 
   1  12  12      357.29      336.51     55.16 o 
   2  12  12      216.18      166.32     41.48 o 
  -3  13  12        2.11        3.32     13.53 o 
  -2  13  12      157.87      170.50     25.82 o 
  -1  13  12      237.13      217.46     33.46 o 
   0  13  12       40.03       40.89     22.61 o 
   1  13  12        0.13        2.07     30.28 o 
   2  13  12        0.09       -4.56     28.20 o 
  -3  14  12      118.83      111.04     24.81 o 
  -2  14  12       12.67       11.64     17.97 o 
  -1  14  12        6.66      -16.76     19.00 o 
   0  14  12      225.83      163.04     31.89 o 
   1  14  12      111.80       85.85     36.08 o 
  -2  15  12      714.45      776.47     62.63 o 
  -1  15  12      407.41      346.74     57.65 o 
   0  15  12      366.10      314.39     55.16 o 
   1  15  12        1.45       21.98     33.60 o 
  -1  16  12      131.08       90.83     36.08 o 
  -4   1  13       73.82       55.84     18.74 o 
  -3   1  13      112.81       70.06     18.91 o 
  -2   1  13      618.66      545.43     84.40 o 
  -1   1  13     1620.42     1645.21     62.00 o 
   0   1  13       31.87       52.93     52.88 o 
   1   1  13      329.49      337.91     65.53 o 
   2   1  13       41.07       50.60     18.41 o 
   3   1  13      294.34      261.11     43.13 o 
  -4   2  13      760.89      775.59     48.82 o 
  -3   2  13      220.40      191.54     34.84 o 
  -2   2  13      103.62      100.39     21.48 o 
  -1   2  13     2521.81     2599.12    144.96 o 
   0   2  13     1296.45     1402.41     61.23 o 
   1   2  13     1201.22     1253.89    126.09 o 
   2   2  13      383.43      445.83     36.51 o 
   3   2  13       12.25       36.50     19.50 o 
  -4   3  13        4.65       16.50     16.04 o 
  -3   3  13      479.41      382.16     65.32 o 
  -2   3  13      858.74      833.49     96.64 o 
  -1   3  13     1575.25     1541.07     60.24 o 
   0   3  13      478.95      548.92     34.85 o 
   1   3  13        0.01       34.84     31.94 o 
   2   3  13       86.51       93.46     16.82 o 
   3   3  13      302.75      262.68     33.56 o 
  -4   4  13      395.61      386.38     45.42 o 
  -3   4  13      148.06       94.74     22.81 o 
  -2   4  13       58.57       45.39     16.82 o 
  -1   4  13      113.77      150.13     19.91 o 
   0   4  13     1280.89     1325.40    103.49 o 
   1   4  13      279.86      355.86     54.75 o 
   2   4  13      169.22      195.02     28.38 o 
   3   4  13       54.88       16.31     19.33 o 
  -4   5  13       63.74       68.16     23.15 o 
  -3   5  13        6.54        9.92     18.04 o 
  -2   5  13       63.28       79.69     29.66 o 
  -1   5  13        0.64       31.70     14.14 o 
   0   5  13       23.59       -3.48     17.18 o 
   1   5  13        1.07       10.46     15.55 o 
   2   5  13        0.80        8.64     17.56 o 
   3   5  13        1.52        7.47     17.57 o 
  -4   6  13      111.66      116.02     26.57 o 
  -3   6  13        1.53       23.29     17.84 o 
  -2   6  13      418.71      393.76     55.76 o 
  -1   6  13       51.25       81.43     16.63 o 
   0   6  13      242.40      257.77     43.13 o 
   1   6  13      273.33      293.62     66.98 o 
   2   6  13        4.72      -22.40     24.47 o 
   3   6  13        0.98       -9.63     19.52 o 
  -4   7  13      180.83      206.40     48.11 o 
  -3   7  13      456.69      506.66     41.69 o 
  -2   7  13     1763.61     1734.09     53.19 o 
  -1   7  13      955.67      930.72     54.09 o 
   0   7  13      622.16      638.26     45.94 o 
   1   7  13        0.24       10.78     19.06 o 
   2   7  13      144.72      102.86     39.82 o 
   3   7  13      506.67      416.42     56.82 o 
  -4   8  13      453.47      595.18     71.34 o 
  -3   8  13      169.25       77.22     45.00 o 
  -2   8  13       55.99       37.65     15.66 o 
  -1   8  13      527.95      552.22     45.40 o 
   0   8  13      971.26      899.05     53.92 o 
   1   8  13      559.04      539.34     44.09 o 
   2   8  13      418.28      415.59     62.63 o 
  -3   9  13      741.95      660.90     81.29 o 
  -2   9  13     1240.91     1203.30     57.29 o 
  -1   9  13      585.75      634.55     47.90 o 
   0   9  13       56.03       65.29     22.73 o 
   1   9  13       66.80      107.79     25.30 o 
   2   9  13      175.33      170.47     46.04 o 
  -4  10  13       19.84       11.20     27.79 o 
  -3  10  13       49.13       54.63     18.98 o 
  -2  10  13       74.02       30.77     25.51 o 
  -1  10  13       77.90       40.86     29.45 o 
   0  10  13       56.20       80.67     24.64 o 
   1  10  13        2.89        5.66     19.33 o 
  -3  11  13       10.78        2.97     13.05 o 
  -2  11  13       96.48       69.84     19.21 o 
  -1  11  13      117.48      109.25     28.29 o 
   0  11  13      104.31       88.55     26.38 o 
   1  11  13       15.51       57.99     27.17 o 
  -3  12  13      246.86      274.11     28.85 o 
  -2  12  13       84.19       74.39     21.50 o 
  -1  12  13      549.07      558.24     57.86 o 
   0  12  13      691.56      692.87     52.31 o 
   1  12  13      517.34      562.83     65.12 o 
  -2  13  13      587.33      464.84     43.55 o 
  -1  13  13      294.24      194.11     46.45 o 
   0  13  13      132.59      106.18     36.50 o 
   1  13  13        0.10       -9.95     30.28 o 
  -2  14  13       18.16       41.10     22.73 o 
  -1  14  13      185.37      160.51     46.87 o 
   0  14  13      266.95      232.68     49.77 o 
  -4   0  14      878.09     1009.52     81.71 o 
  -3   0  14      354.37      347.98     50.19 o 
  -2   0  14       64.47       33.18     25.30 o 
  -1   0  14      625.81      706.33     68.43 o 
   0   0  14     2322.61     2362.87    116.96 o 
   2   0  14      267.91      274.98     44.79 o 
  -3   1  14      451.65      384.21     36.65 o 
  -2   1  14      711.32      697.53     69.47 o 
  -1   1  14      663.71      615.61     59.52 o 
   0   1  14        2.20        7.77     20.47 o 
   1   1  14       79.14       81.89     20.95 o 
   2   1  14      179.75      187.17     49.36 o 
  -3   2  14       41.06       58.66     19.79 o 
  -2   2  14       27.99       39.75     19.08 o 
  -1   2  14        1.49       28.92     20.12 o 
   0   2  14      157.20      141.29     28.46 o 
   1   2  14      100.49       90.00     40.23 o 
   2   2  14       35.04       37.28     18.47 o 
  -3   3  14        8.86       35.19     18.07 o 
  -2   3  14        4.55      -13.50     13.50 o 
  -1   3  14        0.51       -3.53     17.34 o 
   0   3  14       10.32       38.18     28.20 o 
   1   3  14       66.36      115.72     40.65 o 
   2   3  14        0.15       45.62     25.30 o 
  -3   4  14       63.25       45.67     20.60 o 
  -2   4  14      219.68      175.19     89.38 o 
  -1   4  14      694.53      721.81     48.60 o 
   0   4  14     1736.35     1793.39    107.84 o 
   1   4  14     1059.77     1204.04     91.66 o 
   2   4  14      183.70      170.88     48.11 o 
  -3   5  14      275.05      226.42     36.71 o 
  -2   5  14      559.10      563.63     60.55 o 
  -1   5  14      237.53      196.17     24.07 o 
   0   5  14       27.89       47.82     21.41 o 
   1   5  14       19.33       26.96     31.94 o 
   2   5  14      150.10      189.96     50.19 o 
  -3   6  14      277.65      262.16     55.99 o 
  -2   6  14       13.91       24.04     20.53 o 
  -1   6  14      969.01      930.01     75.49 o 
   0   6  14     1249.85     1279.77     61.58 o 
   1   6  14      465.34      485.68     68.43 o 
   2   6  14      147.17       84.61     38.99 o 
  -3   7  14      139.84       80.21     25.01 o 
  -2   7  14      193.09      169.25     38.51 o 
  -1   7  14       94.37       48.67     62.01 o 
   0   7  14       47.70       10.52     20.23 o 
   1   7  14       12.38       -9.54     31.94 o 
  -3   8  14       15.89       15.84     21.32 o 
  -2   8  14        0.17       -0.27     15.09 o 
  -1   8  14       73.67       60.06     24.46 o 
   0   8  14       95.27       88.46     50.81 o 
   1   8  14       37.76       21.83     25.92 o 
  -3   9  14      160.69      199.50     42.72 o 
  -2   9  14      237.20      196.15     39.82 o 
  -1   9  14       74.97       55.31     49.56 o 
   0   9  14        9.39       31.78     21.60 o 
   1   9  14        0.19       -1.24     29.03 o 
  -3  10  14       33.49       65.12     30.69 o 
  -2  10  14       14.77       22.21     22.55 o 
  -1  10  14      806.27      830.04     58.22 o 
   0  10  14      481.83      556.41     49.31 o 
   1  10  14      643.46      537.94     64.29 o 
  -3  11  14      333.44      401.07     63.46 o 
  -2  11  14     1165.75     1115.28     84.20 o 
  -1  11  14      293.48      285.35     51.84 o 
   0  11  14        6.90       20.74     29.03 o 
   1  11  14       56.98       36.91     34.42 o 
  -2  12  14       20.75       22.04     21.85 o 
  -1  12  14       29.16       37.74     34.01 o 
   0  12  14       85.26       84.20     38.16 o 
  -3   1  15      177.91      172.29     31.09 o 
  -2   1  15      198.27      170.78     54.13 o 
  -1   1  15        6.94       20.39     20.96 o 
   0   1  15      190.22      165.45     35.88 o 
   2   1  15      297.37      228.53     45.62 o 
  -3   2  15       74.67       40.82     21.73 o 
  -2   2  15       12.18       18.57     16.86 o 
  -1   2  15      522.71      609.48     48.81 o 
   0   2  15     1348.30     1285.33     97.88 o 
   1   2  15      407.26      426.37     65.53 o 
  -3   3  15      840.52      944.71     56.78 o 
  -2   3  15      388.17      300.19     38.20 o 
  -1   3  15       79.21       68.73     30.28 o 
   0   3  15       15.93       15.76     33.60 o 
   1   3  15      538.48      495.63     70.92 o 
  -3   4  15       12.66        2.90     23.64 o 
  -2   4  15       25.46       -9.72     16.71 o 
  -1   4  15      197.98      183.83     32.35 o 
   0   4  15      489.38      370.79     63.87 o 
   1   4  15      476.99      581.07     75.07 o 
  -3   5  15       20.56       22.40     27.37 o 
  -2   5  15       10.46        2.75     17.08 o 
  -1   5  15        2.11       12.86     36.50 o 
   0   5  15       75.74       63.87     23.93 o 
   1   5  15        3.73       -6.22     36.08 o 
  -3   6  15       47.70       36.50     30.28 o 
  -2   6  15        9.82        9.40     19.61 o 
  -1   6  15       19.58       17.71     21.43 o 
   0   6  15      289.67      349.05     41.16 o 
   1   6  15       95.91       58.07     42.72 o 
  -2   7  15      439.74      386.55     53.50 o 
  -1   7  15       44.99       94.92     27.55 o 
   0   7  15        6.17       35.70     23.91 o 
  -2   8  15       10.22        9.12     30.69 o 
  -1   8  15      810.33      874.72     76.73 o 
   0   8  15      388.89      614.26     67.19 o 
  -2   9  15      550.79      574.85     70.51 o 
  -1   9  15      270.51      239.73     51.02 o 
   0   9  15        8.04       22.40     31.94 o 
  -2  10  15       57.47      114.89     42.72 o 
  -1  10  15        0.35      -10.37     28.62 o 
   0  10  15        1.39        0.00     28.62 o 
  -2   0  16      151.73      210.28     50.19 o 
  -1   0  16      293.64      345.91     60.97 o 
   0   0  16      177.14      205.72     55.16 o 
  -2   1  16      469.29      401.04     58.90 o 
  -1   1  16       70.83       71.96     57.44 o 
   0   1  16       15.26       44.38     34.01 o 
  -2   2  16        1.81      -26.54     26.54 o 
  -1   2  16       19.69       16.95     23.41 o 
   0   2  16       21.43       24.06     43.13 o 
  -2   3  16       13.70        9.54     26.96 o 
  -1   3  16        0.01       16.28     25.31 o 
   0   3  16        3.65      -12.03     37.74 o 
   1   3  16       35.66       65.95     43.55 o 
  -2   4  16        1.72        4.98     29.45 o 
   0   4  16      450.07      456.23     73.83 o 
  -2   5  16      237.79      233.09     48.53 o 
  -2   6  16      155.87      112.81     41.06 o 
   0   6  16      330.09      371.62     58.07 o 
  -1   7  16       48.53       51.84     35.25 o 
                                                 
